# Supplementary material for: An experimental test of the influence of microbial manipulation on sugar kelp (Saccharina latissima) supports the core influences host function hypothesis
Source: Appl Environ Microbiol. 2025 May 29;91(6):e00301-25. doi: 10.1128/aem.00301-25 (PMC12175540; doi:10.1128/aem.00301-25)
Supplement: Table S1 — List of cultured isolates, their taxonomy, and IAA production. [file aem.00301-25-s0002.csv]

Table S1: List of cultured isolates, their taxonomy and IAA production
Isolate Identifier	Type of media	Phynotype1	Phynotype2	Origin of Isolation	Location	Isolation date	Sanger.sequences	Primers	% Similarity to closest match	Identification	Database source	Average Absorbance	IAA (ug/ml)	IAA Production
2Mal1	difco_agar_alginate	white	na	S. latissima	GWS	Nov.2020	GGGAACTGCATTTCGAACTGGCAAACTAGAGTGTGATAGAGGGTGGTAGAATTTCAGGTGTAGCGGTGAAATGCGTAGAGATCTGAAGGAATACCGATGGCGAAGGCAGCCACCTGGGTCAACACTGACGCTCATGTACGAAAGCGTGGGGAGCAAACAGGATTAGATACCCTGGTAGTCCACGCCGTAAACGATGTCTACTAGAAGCTCGGAACCTCGGTTCTGTTTTTCAAAGCTAACGCATTAAGTAGACCGCCTGGGGAGTACGGCCGCAAGGTTAAAACTCAAATGAATTGACGGGGGCCCGCACAAGCGGTGGAGCATGTGGTTTAATTCGATGCAACGCGAAGAACCTTACCTACACTTGACATACAGAGAACTTACTAGAGATAGTTTGGT…	515F/1492R	100	Pseudoalteromonas	SILVA_LCA	0.07	4	Yes
2Mal2	difco_agar_alginate	pearl	na	S. latissima	GWS	Nov.2020	GGAACTGCATTTCGAACTGGCAAACTAGAGTGTGATAGAGGGTGGTAGAATTTCAGGTGTAGCGGTGAAATGCGTAGAGATCTGAAGGAATACCGATGGCGAAGGCAGCCACCTGGGTCAACACTGACGCTCATGTACGAAAGCGTGGGGAGCAAACAGGATTAGATACCCTGGTAGTCCACGCCGTAAACGATGTCTACTAGAAGCTCGGAACCTCGGTTCTGTTTTTCAAAGCTAACGCATTAAGTAGACCGCCTGGGGAGTACGGCCGCAAGGTTAAAACTCAAATGAATTGACGGGGGCCCGCACAAGCGGTGGAGCATGTGGTTTAATTCGATGCAACGCGAAGAACCTTACCTACACTTGACATACAGAGAACTTACCAGAGATGGTTTGGTG…	515F/1492R	100	Pseudoalteromonas	SILVA_LCA	0.0655	-3.5	No
2Mal3	difco_agar_alginate	pearl	na	S. latissima	GWS	Nov.2020	GGGAACTGCATTTCAACTGGCAAACTAGAGTGTGATAGAGGGTGGTAGAATTTCAGGTGTAGCGGTGAAATGCGTAGAGATCTGAAGGAATACCGATGGCGAAGGCAGCCACCTGGGTCAACACTGACGCTCATGTACGAAAGCGTGGGGAGCAAACGGGATTAGATACCCCGGTAGTCCACGCCGTAAACGATGTCTACTAGAAGCTCGGGCCTCGGCCTGTTTTTCAAAGCTAACGCATTAAGTAACCGCCGGGGAGTACGGCCGCAAGGTTAAAACTCAAATGAATTGACGGGGGCCCGCACAAGCGGTGGAACATGTGGTTTAATTCATGCAACGCGAAGAACCTTACCTACACTTGACATACAGAGAACTTACCAGAGATGGTTTGGTGCCTTC…	515F/1492R	98.4	Pseudoalteromonas	SILVA_LCA	0.103	59	Yes
2Man1	difco_agar_antibiotic	white	na	S. latissima	GWS	Nov.2020	GAACTGCATTTCGAACTGGCAAACTAGAGTGTGATAGAGGGTGGTAGAATTTCAGGTGTAGCGGTGAAATGCGTAGAGATCTGAAGGAATACCGATGGCGAAGGCAGCCACCTGGGTCAACACTGACGCTCATGTACGAAAGCGTGGGGAGCAAACAGGATTAGATACCCTGGTAGTCCACGCCGTAAACGATGTCTACTAGAAGCTCGGAGCCTCGGTTCTGTTTTTCAAAGCTAACGCATTAAGTAGACCGCCTGGGGAGTACGGCCGCAAGGTTAAAACTCAAATGAATTGACGGGGGCCCGCACAAGCGGTGGAGCATGTGGTTTAATTCGATGCAACGCGAAGAACCTTACCTACACTTGACATACAGAGAACTTACCAGAGATGGTTTGGTGC…	515F/1492R	100	Pseudoalteromonas	SILVA_LCA	0.0615	-21	No
2Man2	difco_agar_antibiotic	black	na	S. latissima	GWS	Nov.2020	CTGGGAACTGCATTTCGAACTGGCAAACTAGAGTGTGATAGAGGGTGGTAGAATTTCAGGTGTAGCGGTGAAATGCGTAGAGATCTGAAGGAATACCGATGGCGAAGGCAGCCACTGGGTCAACACTGACGCTCATGTACGAAAGCGTGGGGAGCAAACGGGATTAGATACCCCGGTAGTCCACGCCTAAACGATTCTACTAGAAGCTCGGAGC	515F/1492R	98.6175	Pseudoalteromonas	SILVA_LCA	0.059	-26	No
2Man3	difco_agar_antibiotic	yellow	na	S. latissima	GWS	Nov.2020	TTTGAAACTGGCAAACTATGAGTACTGTAGAGGGGGGTAGAATTTCATGGTGTAGCGGTGAAATGCGTAGAGATCTGAAGGAATACCAGATGGCGAAGGCGGCCCCCTGGACAGATACTGACACTCAATATGCGAAAGCGTGGGGAGCAAACAGGATTAGATACCCTGGTAGTCCACGCCTAAACATGTCTACTGGAGTTGTGGCCTTGACCGTGGCTTTCGGAGCTAACGCGTTAAGTACACCGCCTGGGGAGTACGTCGCAAGATTAAAACTCAAATGAATTGACGGGGGCCCGCACAAGCGGTGGAGCATGTGGTTTAATTCGATGCAACGCGAAAACCTTACCTACTCTTGACATCCAGAGAACTTTCCAGAGATGGATTGGTGCCTTCGGGAAC…	515F/1492R	96.8284	Vibrio	SILVA_LCA	0.0775	11	Yes
2Man3	difco_agar_antibiotic	yellow	na	S. latissima	GWS	Nov.2020	TTTGAAACTGGCAAACTATGAGTACTGTAGAGGGGGGTAGAATTTCATGGTGTAGCGGTGAAATGCGTAGAGATCTGAAGGAATACCAGATGGCGAAGGCGGCCCCCTGGACAGATACTGACACTCAATATGCGAAAGCGTGGGGAGCAAACAGGATTAGATACCCTGGTAGTCCACGCCTAAACATGTCTACTGGAGTTGTGGCCTTGACCGTGGCTTTCGGAGCTAACGCGTTAAGTACACCGCCTGGGGAGTACGTCGCAAGATTAAAACTCAAATGAATTGACGGGGGCCCGCACAAGCGGTGGAGCATGTGGTTTAATTCGATGCAACGCGAAAACCTTACCTACTCTTGACATCCAGAGAACTTTCCAGAGATGGATTGGTGCCTTCGGGAAC…	515F/1492R	96.8284	Vibrio	SILVA_LCA	0.0775	11	Yes
2Man3	difco_agar_antibiotic	yellow	na	S. latissima	GWS	Nov.2020	TTTGAAACTGGCAAACTATGAGTACTGTAGAGGGGGGTAGAATTTCATGGTGTAGCGGTGAAATGCGTAGAGATCTGAAGGAATACCAGATGGCGAAGGCGGCCCCCTGGACAGATACTGACACTCAATATGCGAAAGCGTGGGGAGCAAACAGGATTAGATACCCTGGTAGTCCACGCCTAAACATGTCTACTGGAGTTGTGGCCTTGACCGTGGCTTTCGGAGCTAACGCGTTAAGTACACCGCCTGGGGAGTACGTCGCAAGATTAAAACTCAAATGAATTGACGGGGGCCCGCACAAGCGGTGGAGCATGTGGTTTAATTCGATGCAACGCGAAAACCTTACCTACTCTTGACATCCAGAGAACTTTCCAGAGATGGATTGGTGCCTTCGGGAAC…	515F/1492R	96.8284	Vibrio	SILVA_LCA	0.0775	11	Yes
2Man3	difco_agar_antibiotic	yellow	na	S. latissima	GWS	Nov.2020	TTTGAAACTGGCAAACTATGAGTACTGTAGAGGGGGGTAGAATTTCATGGTGTAGCGGTGAAATGCGTAGAGATCTGAAGGAATACCAGATGGCGAAGGCGGCCCCCTGGACAGATACTGACACTCAATATGCGAAAGCGTGGGGAGCAAACAGGATTAGATACCCTGGTAGTCCACGCCTAAACATGTCTACTGGAGTTGTGGCCTTGACCGTGGCTTTCGGAGCTAACGCGTTAAGTACACCGCCTGGGGAGTACGTCGCAAGATTAAAACTCAAATGAATTGACGGGGGCCCGCACAAGCGGTGGAGCATGTGGTTTAATTCGATGCAACGCGAAAACCTTACCTACTCTTGACATCCAGAGAACTTTCCAGAGATGGATTGGTGCCTTCGGGAAC…	515F/1492R	96.8284	Vibrio	SILVA_LCA	0.0775	11	Yes
2Man4	difco_agar_antibiotic	white	na	S. latissima	GWS	Nov.2020	GCATTTTGAACTGGCAAACTAGAGTTTTGTAGAGGGTAGTGGAATTTCCAGTGTAGCGGTGAAATGCGTAGAGATTGGAAGGAACATCAGTGGCGAAGGCGGCTACCTGGACAGAGACTGACACTGAGGCACGAAAGCGTGGGGAGCAAACAGGATTAGATACCCTGGTAGTCCACGCCGTAAACGATGTCAACTAGCCGTCTGTAGACTTGATCTGTGGGTGGCGTAGCTAACGCGCTAAGTTGACCGCCTGGGGAGTACGGCCGCAAGGTTAAAACTCAAATGAATTGACGGGGGCCCGCACAAGCGGTGGAGCATGTGGTTTAATTCGATGCAACGCGAAGAACCTTACCATCCCTTGACATCCTACTAAGTTACCAGAGATGGTTTCGTGCCTTC…	515F/1492R	99.5745	Colwellia	SILVA_LCA	0.064	-16	No
2Man5	difco_agar_antibiotic	pinkish_white	na	S. latissima	GWS	Nov.2020	TTTCGAACTGGCAAACTAGAGTCTTGTAGAGGGGGGTAGAATTTCAGGTGTAGCGGTGAAATGCGTAGAGATCTGAAGGAATACCGGTGGCGAAGGCGGCCCCCTGGACAAAGACTGACGCTCATGTACGAAAGCGTGGGGAGCAAACAGGATTAGATACCCTGGTAGTCCACGCCGTAAACGATGTCTACTCGGAATTTGGTGTCTTGAACACTGGGTTCTCAAGCTAACGCATTAAGTAGACCGCCTGGGGAGTACGGCCGCAAGGTTAAAACTCAAATGAATTGACGGGGGCCCGCACAAGCGGTGGAGCATGTGGTTTAATTCGATGCAACGCGAAGAACCTTACCTACTCTTGACATCCAGAGAATTCGCTAGAGATAGCTTAGTGCCTTCGGG…	515F/1492R	100	Shewanella	SILVA_LCA	0.061	-22	No
2Man7	difco_agar_antibiotic	white	na	S. latissima	GWS	Nov.2020	TGCATTTCGAACTGGCAAACTAGAGTGTGATAGAGGGTGGTAGAATTTCAGGTGTAGCGGTGAAATGCGTAGAGATCTGAAGGAATACCGATGGCGAAGGCAGCCACCTGGGTCAACACTGACGCTCATGTACGAAAGCGTGGGGAGCAAACAGGATTGATACCCTGGTAGTCCACGCCGTAAACGATGTCTACTAGAAGCTCGGAACCTCGGTTCTG	515F/1492R	99.5413	Pseudoalteromonas	SILVA_LCA	0.0615	-21	No
2MH1	difco_agar_half	white	na	S. latissima	GWS	Nov.2020	sequence failed	515F/1492R	NA	Unidentified	NA	0.0675	13.57142857	Yes
2MH3	difco_agar_half	black	na	S. latissima	GWS	Nov.2020	TGGGAACTGCATTTCGAACTGGCAAACTAGAGTGTGATAGAGGGTGGTAGAATTTCAGGTGTAGCGGTGAAATGCGTAGAGATCTGAAGGAATACCGATGGCGAAGGCAGCCACCTGGGTCAACACTGACGCTCATGTACGAAAGCGTGGGGAGCAAACGGGATTAGATACCCCGGTAGTCCACGCCGTAAACGATGTCTACTAGAAGCTCGGAGCCTCGGTTCTGTTTTTCAAAGCTAACGCATTAAGTAGACCGCCTGGGGAGTACGGCCGCAAGGTTAAAACTCAAATGAATTGACGGGGGCCCGCACAAGCGGTGGAGCATGTGGTTTAATTCGATGCAACGCGAAGAACCTTACCTACACTTGACATACAGAGAACTTACCAGAGATGGTTTGG…	515F/1492R	100	Pseudoalteromonas	SILVA_LCA	0.069	15.71428571	Yes
H1	difco_agar	white	na	S. latissima	GWS	June.2019	CAACCTCGGAACTGCCTCTAAAACTCCTGGTCTTGAGTTCGAGAGAGGTGAGTGGAATTCCAAGTGTAGAGGTGAAATTCGTAGATATTTGGAGGAACACCAGTGGCGAAGGCGGCTCACTGGCTCGATACTGACGCTGAGGTACGAAAGTGTGGGGAGCAAACAGGATTAGATACCCTGGTAGTCCACACCGTAAACGATGAATGCCAGTCGTCGGGCAGTATACTGTTCGGTGACACACCTAACGGATTAAGCATTCCGCCTGGGGAGTACGGTCGCAAGATTAAAACTCAAAGGAATTGACGGGGGCCCGCACAAGCGGTGGAGCATGTGGTTTAATTCGAAGCAACGCGCAGAACCTTACCAACCCTTGACATCCTGTGCTAACTCGAGAGATCG…	515F/1492R	100	Sulfitobacter	SILVA_LCA	0.063	5.166666667	Yes
H11	difco_agar	white	na	S. latissima	GWS	June.2019	TGGGAACTGCATTTCGAACTGCAAACTAGAGTGTGATAGAGGGTGGTAGAATTTCAGGTGTAGCGGTGAAATGCGTAGAGATCTGAAGGAATACGATGGCGAAGGCAGCCACCTGGGTCAACACTGACGCTCATGTACGAAAGCGTGGGGAGCAAACGGGATTAGATACCCCGGTAGTCCACGCCGTAAACGATGTCTACTAGAAGCTCGGGTCCTCGGATTGTTTTTCAAAGCTAACGCATTAAGTAGACCGCCTGGGGAGTACGGCCGCAAGGTTAAAACTCAAATGAATTGACGGGGGCCCGCACAAGCGGTGGAGCATGTGGTTTAATTCGATGCAACGCGAAGAACCTTACCTACACTTGACATACAGAGAACTTACTAGAGATGTTTGGTGCC…	515F/1492R	99.3261	Pseudoalteromonas	SILVA_LCA	0.0635	3.5	Yes
H12	difco_agar	orange	na	S. latissima	GWS	June.2019	GCGTACGCAGGCGGTTTGTTAAGCGAGATGTGAAAGCCCCGGGCTCAACCTGGGAACTGCATTTCGAACTGGCAAACTAGAGTGTGATAGAGGGTGGTAGAATTTCAGGTGTAGCGGTGAAATGCGTAGAGATCTGAAGGAATACCGATGGCGAAGGCAGCCACCTGGGTCAACACTGACGCTCATGTACGAAAGCGTGGGGAGCAAACGGGATTAGATACCCCGGTAGTCCACGCCGTAAACGATGTCTACTAGAAGCTCGGAGCCTCGGTTCTGTTTTTCAAAGCTAACGCATTAAGTAGACCGCCTGGGGAGTACGGCCGCAAGGTTAAAACTCAAATGAATTGACGGGGGCCCGCACAAGCGGTGGAGCATGTGGTTTAATTCGATGCAACGCGA…	515F/1492R	99.2308	Nonlabens	SILVA_LCA	0.0635	3.5	Yes
H12	difco_agar	orange	na	S. latissima	GWS	June.2019	GCGTACGCAGGCGGTTTGTTAAGCGAGATGTGAAAGCCCCGGGCTCAACCTGGGAACTGCATTTCGAACTGGCAAACTAGAGTGTGATAGAGGGTGGTAGAATTTCAGGTGTAGCGGTGAAATGCGTAGAGATCTGAAGGAATACCGATGGCGAAGGCAGCCACCTGGGTCAACACTGACGCTCATGTACGAAAGCGTGGGGAGCAAACGGGATTAGATACCCCGGTAGTCCACGCCGTAAACGATGTCTACTAGAAGCTCGGAGCCTCGGTTCTGTTTTTCAAAGCTAACGCATTAAGTAGACCGCCTGGGGAGTACGGCCGCAAGGTTAAAACTCAAATGAATTGACGGGGGCCCGCACAAGCGGTGGAGCATGTGGTTTAATTCGATGCAACGCGA…	515F/1492R	99.2308	Nonlabens	SILVA_LCA	0.0635	3.5	Yes
H12	difco_agar	orange	na	S. latissima	GWS	June.2019	GCGTACGCAGGCGGTTTGTTAAGCGAGATGTGAAAGCCCCGGGCTCAACCTGGGAACTGCATTTCGAACTGGCAAACTAGAGTGTGATAGAGGGTGGTAGAATTTCAGGTGTAGCGGTGAAATGCGTAGAGATCTGAAGGAATACCGATGGCGAAGGCAGCCACCTGGGTCAACACTGACGCTCATGTACGAAAGCGTGGGGAGCAAACGGGATTAGATACCCCGGTAGTCCACGCCGTAAACGATGTCTACTAGAAGCTCGGAGCCTCGGTTCTGTTTTTCAAAGCTAACGCATTAAGTAGACCGCCTGGGGAGTACGGCCGCAAGGTTAAAACTCAAATGAATTGACGGGGGCCCGCACAAGCGGTGGAGCATGTGGTTTAATTCGATGCAACGCGA…	515F/1492R	99.2308	Nonlabens	SILVA_LCA	0.0635	3.5	Yes
H16	difco_agar	yellow	na	S. latissima	GWS	June.2019	GCGTACGCAGGCGGTTTGTTAAGCGAGATGTGAAAGCCCCGGGCTCAACCTGGGAACTGCATTTCGAACTGGCAAACTAGAGTGTGATAGAGGGTGGTAGAATTTCAGGTGTAGCGGTGAAATGCGTAGAGATCTGAAGGAATACCGATGGCGAAGGCAGCCACCTGGGTCAACACTGACGCTCATGTACGAAAGCGTGGGGAGCAAACGGGATTAGATACCCCGGTAGTCCACGCCGTAAACGATGTCTACTAGAAGCTCGGAGCCTCGGTTCTGTTTTTCAAAGCTAACGCATTAAGTAGACCGCCTGGGGAGTACGGCCGCAAGGTTAAAACTCAAATGAATTGACGGGGGCCCGCACAAGCGGTGGAGCATGTGGTTTAATTCGATGCAACGCGA…	515F/1492R	99.7706	Pseudoalteromonas	SILVA_LCA	0.0585	-9	No
H17	difco_agar	pink	na	S. latissima	GWS	June.2019	GCGTTGGAATCTGGGCGTAAGCGCGCGTAGGCGGCTTTTTAAGTCAGAGGTGAAATCCCAGGGCTCAACCCTGGAACTGCCTTTGAAACTGGAAAGCTAGAATATTGGAGAGGTAAGTGGAATTCCGAGTGTAGAGGTGAAATTCGTAGATATTCGGAAGAACACCAGTGGCGAAGGCGACTTACTGGACAATTATTGACGCTGAGGTGCGAAAGCGTGGGGAGCAAACAGGATTAGATACCCTGGTAGTCCACGCCGTAAACGATGATAACTAGCTGTCCGGGTTCATAGAACTTGGGTGGCGCAGCTAACGCATTAAGTTATCCGCCTGGGGAGTACGGTCGCAAGATTAAAACTCAAAGGAATTGACGGGGGCCTGCACAAGCGGTGGAGCATGTG…	515F/1492R	97.2888	Erythrobacter	SILVA_LCA	0.056	-15.25	No
H19	difco_agar	White	na	S. latissima	GWS	June.2020	AAGCGCATGCAGGTGGTTTGTTAAGTCAGATGTGAAAGCCCGGGGCTCAACCTCGGAAGGTCATTTGAAACTGGCAAACTAGAGTACTGTAGAGGGGGGTAGAATTTCAGGTGTAGCGGTGAAATGCGTAGAGATCTGAAGGAATACCAGTGGCGAAGGCGGCCCCCTGGACAGATACTGACACTCAGATGCGAAAGCGTGGGGAGCAAACAGGATTAGATACCCTGGTAGTCCACGCCGTAAACGATGTCTACTTGGAGGTTGTGGCCTTGAGCCGTGGCTTTCGGAGCTAACGCGTTAAGTAGACCGCCTGGGGAGTACGGTCGCAAGATTAAAACTCAAATGAATTGACGGGGGCCCGCACAAGCGGTGGAGCATGTGGTTTAATTCGATGCAACG…	515F/1492R	100	Vibrio	SILVA_LCA	NA	NA	NA
H2	difco_agar	light yellow	na	S. latissima	GWS	June.2019	GAAATCCCAGGGCTCAACCCTGGAACTGCCTTCTATACTGGATGTCTTGAGTTCGAGAGAGGTAAGTGGAATTCCAAGTGTAGAGGTGAAATTCGTAGATATTTGGAGGAACACCAGTGGCGAAGGCGGCTTACTGGCTCGATACTGACGCTGAGGTGCGAAAGCGTGGGGAGCAAACAGGATTAGATACCCTGGTAGTCCACGCCGTAAACGATGAATGCCAGACGTCAGGGGGCTTGCCCTTTGGTGTCACACCTAACGGATTAAGCATTCCGCCTGGGGAGTACGGTCGCAAGATTAAAACTCAAAGGAATTGACGGGGGCCCGCACAAGCGGTGGAGCATGTGGTTTAATTCGAAGCAACGCGCAGAACCTTACCAACCCTTGACATACTCGTCG…	515F/1492R	99.05	Octadecabacter	SILVA_LCA	0.1245	107.6666667	Yes
H20	difco_agar	Dark_pink	na	S. latissima	GWS	June.2020	CAAGCTAACGCATTAAGTAGACCGCCTGGGGAGTACGGCCGCAAGGTTAAAACTCAAATGAATTGACGGGGGCCCGCACAAGCGGTGGAGCATGTGGTTTAATTCGATGCAACGCGAAGAACCTTACCTACTCTTGACATCCAGAGAATTCGCTAGAGATAGTTTAGTGCCTTCGGGAACTCTGAGACAGGTGCTGCATGGCTGTCGTCAGCTCGTGTTGTGAAATGTTGGGTTAAGTCCCGCAACGAGCGCAACCCTTATCCTTATTTGCCAGCAGTAATGGTGGGAACTTTAGGGAGACTGCCGGTGATAAACCGGAGGAAGGTGGGGACGACGTCAAGTCATCATGGCCCTTACGAGTAGGGCTACACACGTGCTACAATGGCAGTACAGAGGGTT…	515F/1492R	98.9189	Shewanella	SILVA_LCA	0.0515	9	Yes
H22	difco_agar	Orange	na	S. latissima	GWS	June.2020	CGATAAGTCAGGGGTGAAAGTTTGCAGCTCAACTGTAAAATTGCCTTTGATACTGTTGGTCTTGAGTTATAGTGAAGTTGCCGGAATATGTAGTGTAGCGGTGAAATGCATAGATATTACATAGAACACCGATTGCGAAGGCAGGTGACTAACTATATACTGACGCTGATGGACGAAAGCGTGGGGAGCGAACAGGATTAGATACCCTGGTAGTCCACGCCGTAAACGATGGATACTAGCTGTCCGGAACCTTGAGTTCTGGGCGGCCAAGCGAAAGTGATAAGTATCCCACCTGGGGAGTACGTTCGCAAGAATGAAACTCAAAGGAATTGACGGGGGCCCGCACAAGCGGTGGAGCATGTGGTTTAATTCGATGATACGCGAGGAACCTTACCAGGG…	515F/1492R	98.9209	Maribacter	SILVA_LCA	0.0505	5.666666667	Yes
H23	difco_agar	Fail	na	S. latissima	GWS	June.2020	sequence failed	515F/1492R	NA	Unidentified	NA	NA	NA	NA
H25	difco_agar	Yellow	na	S. latissima	GWS	June.2020	TTTCGAACTGGCAAACTAGAGTCTTGTAGAGGGGGGTAGAATTTCAGGTGTAGCGGTGAAATGCGTAGAGATCTGAAGGAATACCGGTGGCGAAGGCGGCCCCCTGGACAAAGACTGACGCTCATGTACGAAAGCGTGGGGAGCAAACAGGATTAGATACCCTGGTAGTCCACGCCGTAAACGATGTCTACTCGGAATTTGGTGTCTTGAACACTGGGTTCTCAAGCTAACGCATTAAGTAGACCGCCTGGGGAGTACGGCCGCAAGGTTAAAACTCAAATGAATTGACGGGGGCCCGCACAAGCGGTGGAGCATGTGGTTTAATTCGATGCAACGCGAAGAACCTTACCTACTCTTGACATCCAGAGAATTCGCTAGAGATAGCTTAGTGCCTTCGGG…	515F/1492R	100	Shewanella	SILVA_LCA	NA	NA	NA
H26	difco_agar	Dark_pink	na	S. latissima	GWS	June.2020	CTGTAGAATTGCCTTTGATACTGGTTGTCTTGAGTTATTATGAAGTAGTTAGAATATGTAGTGTAGCGGTGAAATGCATAGATATTACATAGAATACCAATTGCGAAGGCAGATTACTAATAATATACTGACACTGATGGACGAAAGCGTGGGGAGCGAACAGGATTAGATACCCTGGTAGTCCACGCCGTAAACGATGGTCACTAGCTGTTCGGACTTCGGTTTGAGTGGCTAAGCGAAAGTGATAAGTGACCCACCTGGGGAGTACGTTCGCAAGAATGAAACTCAAAGGAATTGACGGGGGCCCGCACAAGCGGTGGAGCATGTGGTTTAATTCGATGATACGCGAGGAACCTTACCAGGGCTTAAATGTAGATTGACAGGTTTAGAAATAGACTT…	515F/1492R	98.7673	Olleya	SILVA_LCA	NA	NA	NA
H27	difco_agar	White	na	S. latissima	GWS	June.2020	CTCAACCCTGGAACTGCCTCCTAAACTCCTGGTCTTGAGTTCAGAGAGGTGAGTGGAATTCCAAGTGTAGAGGTGAAATTCGTAGATATTTGGAGGAACACCATGGCGAAGGCGGCTCACTGGCTCGATACTGACGCTGAGTACGAAAGTGTGGGGAGCAAACAGGATTAGATACCCTGGTAGTCCACACCGTAAACGATGAATGCCAGTCGTCGGGCAGTATACTGTTCGGTGACACACCTAACGGATTAAGCATTCCGCCTGGGGAGTACGGTCGCAAGATTAAAACTCAAAGGAATTGACGGGGGCCCGCACAAGCGGTGGAGCATGTGGTTTAATTCGAAGCAACGCGCAAACCTTACCAACCCTTGACATCCTGTGCAAACCCGAGAGATCGGG…	515F/1492R	98.2639	Sulfitobacter	SILVA_LCA	NA	NA	NA
H29	difco_agar	mustard	na	S. latissima	GWS	June.2020	CGTTTCGGAATATTGGGCGTAAGCGCGCGCAGGCGGTCTTTTAAGTCTGATGTGAAACCCACGGCTCAACCTGGAGCATTGGAAACTGGAGGACTTGAGTGCTGAAGAGGAGAGTGGAATTCCACGTGTAGCGGTGAAATGCGTAGATATGTGGAGGAACACCAGTGGCGAAGGCGGCTCTCTGGTCTGTAACTGACGCTGAGGCGCGAAAGCGTGGGGAGCAAACAGGATTAGATACCCTGGTAGTCCACGCCGTAAACGATGATGCTAGGTGTTGGGGGGTTCCACCCTCAGTGCTGAATTAACACATTAAGCACTCCGCCTGGGGAGTACGACCGCAAGGTTGAAACTCAAAGGAATTGACGGGGGCCCGCACAAGCAGTGGACATGTGGTTTAAT…	515F/1492R	96.5161	Bacillus	SILVA_LCA	NA	NA	NA
H30	difco_agar	brown	na	S. latissima	GWS	June.2020	TTTGAAACTGGCAAACTATGAGTACTGTAGAGGGGGGTAGAATTTCATGGTGTAGCGGTGAAATGCGTAGAGATCTGAAGGAATACCAGATGGCGAAGGCGGCCCCCTGGACAGATACTGACACTCAATATGCGAAAGCGTGGGGAGCAAACAGGATTAGATACCCTGGTAGTCCACGCCTAAACATGTCTACTGGAGTTGTGGCCTTGACCGTGGCTTTCGGAGCTAACGCGTTAAGTACACCGCCTGGGGAGTACGTCGCAAGATTAAAACTCAAATGAATTGACGGGGGCCCGCACAAGCGGTGGAGCATGTGGTTTAATTCGATGCAACGCGAAAACCTTACCTACTCTTGACATCCAGAGAACTTTCCAGAGATGGATTGGTGCCTTCGGGAAC…	515F/1492R	96.8284	Vibrio	SILVA_LCA	NA	NA	NA
H31	difco_agar	pink_brown	na	S. latissima	GWS	June.2020	CGTTGTGGATCTGGGCGTAAGCGCGCGTAGGCGGTTATATTAGTCAGAGGTGAAATCCCGGAGCTCAACTCCGGAACTGCCTTTGAAACTGTATAGCTAGAATCTTGGAGAGGCGAGTGGAATTCCGAGTGTAGAGGTGAAATTCGTAGATATTCGGAAGAACACCAGTGGCGAAGGCGACTCGCTGGACAAGTATTGACGCTGAGGTGCGAAAGCGTGGGGAGCAAACAGGATTAGATACCCTGGTAGTCCACGCCGTAAACGATGATAACTAGCTGCTAGGGCCCACAGGGCTTTGGTGGCGCAGCTAACGCATTAAGTTATCCGCCTGGGGAGTACGGTCGCAAGATTAAAACTCAAAGGAATTGACGGGGGCCTGCACAAGCGGTGGAGCATGTG…	515F/1492R	99.25	Sphingorhabdus	SILVA_LCA	NA	NA	NA
H32	difco_agar	yellow	na	S. latissima	GWS	June.2020	CGGCACGTTCGGATCTTGGGTTTAAGGGTCCGTAGGCGGGACATCAGTCAGCGGTGAAAGTCTGTGGCTCAACCATAGAATTGCCATTGATACTGTTGTTCTTGAATACTTATGAAGTGGTTGGAATATGTAGTGTAGCGGTGAAATGCATAGATATTACATAGAACACCGATTGCGAAGGCAGATCACTAATAATTTATTGACGCTGATGGACGAAAGCGTGGGTAGCGAACAGGATTAGATACCCTGGTAGTCCACGCCGTAAACGATGGTTACTAGCTGTTCGGTCGCAAGACTGAGTGGCTAAGCGAAAGTGATAAGTAACCCACCTGGGGAGTACGTTCGCAAGAATGAAACTCAAAGGAATTGACGGGGGCCCGCACAAGCGGTGGAGCATGT…	515F/1492R	98.2703	Gillisia	SILVA_LCA	NA	NA	NA
H33	difco_agar	mustard	na	S. latissima	GWS	June.2020	sequence failed	515F/1492R	NA	Unidentified	NA	NA	NA	NA
H34	difco_agar	orange_pink	na	S. latissima	GWS	June.2020	sequence failed	515F/1492R	NA	Unidentified	NA	0.061	40.66666667	Yes
H35	difco_agar	white	na	S. latissima	GWS	June.2020	GTAGGATTCTGGGCGTAAGCGCATGCAGGTGGTTCATTAAGTCAGATGTGAAAGCCCGGGGCTCAACCTCGGAACTGCATTTGAAACTGGTGAACTAGAGTGCTGTAGAGGGGGGTAGAATTTCAGGTGTAGCGGTGAAATGCGTAGAGATCTGAAGGAATACCAGTGGCGAAGGCGGCCCCCTGGACAGACACTGACACTCAGATGCGAAAGCGTGGGGAGCAAACAGGATTAGATACCCTGGTAGTCCACGCCGTAAACGATGTCTACTTGGAGGTTGTGGCCTTGAGCCGTGGCTTTCGGAGCTAACGCGTTAAGTAGACCGCCTGGGGAGTACGGTCGCAAGATTAAAACTCAAATGAATTGACGGGGGCCCGCACAAGCGGTGGAGCATGTGGT…	515F/1492R	99.2366	Vibrio	SILVA_LCA	0.0615	42.33333333	Yes
H36	difco_agar	brown	na	S. latissima	GWS	June.2020	GCTTAACCTGGGAACTGCATCTGAAACTGTTAGGCTAGAGTAGGTGAGAGGGAAGTAGAATTTCAGGTGTAGCGGTGAAATGCGTAGAGATCTGAAGGAATACCGATGGCGAAGGCAGCTTCCTGGCATCATACTGACACTGAGGCTCGAAAGCGTGGGTAGCAAACAGGATTAGATACCCTGGTAGTCCACGCCGTAAACGATGTCTACTAGTCGTTGGGTCCCTTGAGGACTTAGTGACGCAGCTAACGCAATAAGTAGACCGCCTGGGGAGTACGGCCGCAAGGTTAAAACTCAAATGAATTGACGGGGGCCCGCACAAGCGGTGGAGCATGTGGTTTAATTCGATGCAACGCGAAGAACCTTACCTGGTCTTGACATATCTAGAATCCTGCAGAG…	515F/1492R	99.761	Psychrobacter	SILVA_LCA	0.065	54	Yes
H37A	difco_agar	pink	na	S. latissima	GWS	June.2020	CGTGCGTAGGCGGACTAATAAGTAGAGGGTGAAATCCCAAGGCTCAACCTTGGAACTGCCTTCTAAACTGTTAGTCTTGAGTTCTGGAGAGGTGAGTGGAATTGCTAGTGTAGAGGTGAAATTCGTAGATATTAGCAGGAACACCAGAGGCGAAGGCGGCTCACTGGACAGATACTGACGCTGAGGCACGAAAGTGTGGGGAGCAAACAGGATTAGATACCCTGGTAGTCCACACCGTAAACGATGAGAGCTAGTTGTCTGCAAGCATGCTTGTAGGTGACGCAGCTAACGCATTAAGCTCTCCGCCTGGGGAGTACGGTCGCAAGATTAAAACTCAAAGAAATTGACGGGGGCCCGCACAAGCGGTGGAGCATGTGGTTTAATTCGAAGCAACGCGCA…	515F/1492R	99.87	Litorimonas	TREE	0.062	1.25	Yes
H37A	difco_agar	pink	na	S. latissima	GWS	June.2020	CGTGCGTAGGCGGACTAATAAGTAGAGGGTGAAATCCCAAGGCTCAACCTTGGAACTGCCTTCTAAACTGTTAGTCTTGAGTTCTGGAGAGGTGAGTGGAATTGCTAGTGTAGAGGTGAAATTCGTAGATATTAGCAGGAACACCAGAGGCGAAGGCGGCTCACTGGACAGATACTGACGCTGAGGCACGAAAGTGTGGGGAGCAAACAGGATTAGATACCCTGGTAGTCCACACCGTAAACGATGAGAGCTAGTTGTCTGCAAGCATGCTTGTAGGTGACGCAGCTAACGCATTAAGCTCTCCGCCTGGGGAGTACGGTCGCAAGATTAAAACTCAAAGAAATTGACGGGGGCCCGCACAAGCGGTGGAGCATGTGGTTTAATTCGAAGCAACGCGCA…	515F/1492R	99.87	Litorimonas	TREE	0.062	1.25	Yes
H37A	difco_agar	pink	na	S. latissima	GWS	June.2020	CGTGCGTAGGCGGACTAATAAGTAGAGGGTGAAATCCCAAGGCTCAACCTTGGAACTGCCTTCTAAACTGTTAGTCTTGAGTTCTGGAGAGGTGAGTGGAATTGCTAGTGTAGAGGTGAAATTCGTAGATATTAGCAGGAACACCAGAGGCGAAGGCGGCTCACTGGACAGATACTGACGCTGAGGCACGAAAGTGTGGGGAGCAAACAGGATTAGATACCCTGGTAGTCCACACCGTAAACGATGAGAGCTAGTTGTCTGCAAGCATGCTTGTAGGTGACGCAGCTAACGCATTAAGCTCTCCGCCTGGGGAGTACGGTCGCAAGATTAAAACTCAAAGAAATTGACGGGGGCCCGCACAAGCGGTGGAGCATGTGGTTTAATTCGAAGCAACGCGCA…	515F/1492R	99.87	Litorimonas	TREE	0.062	1.25	Yes
H37A	difco_agar	pink	na	S. latissima	GWS	June.2020	CGTGCGTAGGCGGACTAATAAGTAGAGGGTGAAATCCCAAGGCTCAACCTTGGAACTGCCTTCTAAACTGTTAGTCTTGAGTTCTGGAGAGGTGAGTGGAATTGCTAGTGTAGAGGTGAAATTCGTAGATATTAGCAGGAACACCAGAGGCGAAGGCGGCTCACTGGACAGATACTGACGCTGAGGCACGAAAGTGTGGGGAGCAAACAGGATTAGATACCCTGGTAGTCCACACCGTAAACGATGAGAGCTAGTTGTCTGCAAGCATGCTTGTAGGTGACGCAGCTAACGCATTAAGCTCTCCGCCTGGGGAGTACGGTCGCAAGATTAAAACTCAAAGAAATTGACGGGGGCCCGCACAAGCGGTGGAGCATGTGGTTTAATTCGAAGCAACGCGCA…	515F/1492R	99.87	Litorimonas	TREE	0.062	1.25	Yes
H4	difco_agar	white	na	S. latissima	GWS	June.2019	ATTGGGCGTAAGGGCTCGCAGGCGGTTTCTTAAGTCTGATGTGAAAGCCCCCGGCTCAACCGGGGAGGGTCATTGGAAACTGGGAAACTTGAGTGCAGAAGAGGAGAGTGGAATTCCACGTGTAGCGGTGAAATGCGTAGAGATGTGGAGGAACACCAGTGGCGAAGGCGACTCTCTGGTCTGTAACTGACGCTGAGGAGCGAAAGCGTGGGGAGCGAACAGGATTAGATACCCTGGTAGTCCACGCCGTAAACGATGAGTGCTAAGTGTTAGGGGGTTTCCGCCCCTTAGTGCTGCAGCTAACGCATTAAGCACTCCGCCTGGGGAGTACGGTCGCAAGACTGAAACTCAAAGGAATTGACGGGGGCCCGCACAAGCGGTGGAGCATGTGGTTTAATT…	515F/1492R	99.8834	Bacillus	SILVA_LCA	0.06	0.166666667	No
H7B	difco_agar	yellow	na	S. latissima	GWS	June.2019	TAAGTCAGAGGTGAAATGCTGCGGCTCAACCGTATGCACTGCCTTTGATACTGGCGGTCTTGAGTTATAGTGAAGTGGCTAGAATAAGTAGTGTAGCGGTGAAATGCATAGATATTACTTAGAATACCGATTGCGAAGGCAGGTCACTAACTATACACTGACGCTGATGGACGAAAGCGTGGGTAGCGAACAGGATTAGATACCCTGGTAGTCCACGCCGTAAACGATGGATACTAGCTGTTCGGTTTTCGGACTGAGCGGCCAAGCGAAAGTGATAAGTATCCCACCTGGGGAGTACGTTCGCAAGAATGAAACTCAAAGGAATTGACGGGGGCCCGCACAAGCGGTGGAGCATGTGGTTTAATTCGATGATACGCGAGGAACCTTACCAGGGCTTAA…	515F/1492R	100	Cellulophaga	SILVA_LCA	0.059	-7.75	No
H8	difco_agar	purple	na	S. latissima	GWS	June.2019	sequence failed	515F/1492R	NA	Unidentified	NA
J13	difco_agar	yellow	na	S. latissima	Lab_96Wall	Feb.2022	CTGGGCGTAAAGCGCACGTAGGCGGACTATTAAGTGTAGGGTGAAATCCCAGGGCTCAACCCTGGAACTGCCTTACATACTGGTAGTCTTGAGTTCGAGAGAGGTGAGTGGAATTCCGAGTGTAGAGGTGAAATTCGTAGATATTCGGAGGAACACCAGTGGCGAAGGCGGCTCACTGGCTCGATACTGACGCTGAGGTGCGAAAGTGTGGGGAGCAAACAGGATTAGATACCCTGGTAGTCCACACCGTAAACGATGAATGCCAGTCGTCGGATAGCATGCTATTCGGTGACACACCTAACGGATTAAGCATTCCGCCTGGGGAGTACGGTCGCAAGATTAAAACTCAAAGGAATTGACGGGGGCCCGCACAAGCGGTGGAGCATGTGGTTTAATTCG…	515F/1492R	98.2456	Tateyamaria	SILVA_LCA	0.0595	-13.5	No
J7	difco_agar	white_brown	na	S. latissima	GWS	June.2020	ATCATTTGGGTTTAAAGGGTCCGTAGGCGGGTAATAAGTCAGTGGTGAAATGCAGGGGCTTAACTCCGGCACTGCCATTGATACTGTTAGTCTTGAATTATTGTGAAGTGGTTAGAATATGTAGTGTAGCGGTGAAATGCTTAGATATTACATAGAATACCAATTGCGAAGGCAGATCACTAACAATATATTGACGCTGATGGACGAAAGCGTGGGTAGCGAACAGGATTAGATACCCTGGTAGTCCACGCCGTAAACGATGGTTACTAGCTGTTTGGTACAATTGAGTACTGAGTGGCCAAGCGAAAGTGATAAGTAACCCACCTGGGGAGTACGTTCGCAAGAATGAAACTCAAAGGAATTGACGGGGGCCCGCACAAGCGGTGGAGCATGTGGTTT…	515F/1492R	100	Pseudoalteromonas	SILVA_LCA	0.066	11.42857143	Yes
KM1	difco_agar_kelptissue	white	na	S. latissima	GWS	Jan.2021	GCTCAGAACGAACGCTGGCGGCAGGCTTAACACATGCAAGCCGAACGAGAAGCTCACATCGGTGAGTGGAAAGTGGCAGACGGGTGAGTAACGCGTGGCAACCTACCTTTTTCTACGGAACAACAGTTGGAAACGACTGCTAATACCGTATACGCCCTCCGGGGGAAAGATTTATCGGTGAAAGATGGGGCCGCGTTAGATTAGCTAGTTGGTGAGGTAATGGCTCACCAAGGCGACGATCTATAGCTGGTCTGAGAGGATGATCAGCCACACTGGGACTGAGACACGGCCCAGACTCCTACGGGAGGCAGCAGTGGGGAATATTGGACAATGGGGGCAACCCTGATCCAGCCATGCCGCGTGAATGATGAAGGCCTTAGGGTTGTAAAATTCTTTCGC…	515F	98.4398	Hellea	TREE	0.0775	11	Yes
KM10	difco_agar_kelptissue	pearl	na	S. latissima	GWS	Jan.2021	GTAGGATTCTGGGCGTAAGCGCATGCAGGTGGTTCATTAAGTCAGATGTGAAAGCCCGGGGCTCAACCTCGGAACTGCATTTGAAACTGGTGAACTAGAGTGCTGTAGAGGGGGGTAGAATTTCAGGTGTAGCGGTGAAATGCGTAGAGATCTGAAGGAATACCAGTGGCGAAGGCGGCCCCCTGGACAGACACTGACACTCAGATGCGAAAGCGTGGGGAGCAAACAGGATTAGATACCCTGGTAGTCCACGCCGTAAACGATGTCTACTTGGAGGTTGTGGCCTTGAGCCGTGGCTTTCGGAGCTAACGCGTTAAGTAGACCGCCTGGGGAGTACGGTCGCAAGATTAAAACTCAAATGAATTGACGGGGGCCCGCACAAGCGGTGGAGCATGTGGT…	515F	99.2366	Vibrio	SILVA_LCA
KM11	difco_agar_kelptissue	white	na	S. latissima	GWS	Jan.2021	sequence failed	515F	NA	Unidentified	NA	0.0655	-2.75	No
KM12	difco_agar_kelptissue	pink_pastel	na	S. latissima	GWS	Jan.2021	CGTTGGAATTCTGGGCGTAAGCGCACGTAGGCGGATTTTAAGTTAGAGGTGAAATCCCAGGGCTCAACCCTGGAACTGCCTTTAATACTGGTGAGTCTTGAGTTCGAGAGAGGTGAGTGGAATTCCAGTTGTAGAGGTGAAATTCGTAGATATTCGGAGGAACACCAGTGGCGAAGGCGGCTCACTGGCTCGATACTGACGCTGAGGTGCGAAAGCGTGGGGAGCAAACAGGATTAGATACCCTGGTAGTCCACCCGTAAACGATGAATGCCAGACGTCAGAGGCTTGCCCTTTGGTGTCACACCTAACGGATTAAGCATTCCGCCTGGGGAGTACGGTCGCAAGATTAAAACTCAAAGGAATTGACGGGGGCCCGCACAAGCGGTGGAGCATGTGGTT…	515F	86.8871	Octadecabacter	SILVA_LCA	NA	NA	NA
KM13	difco_agar_kelptissue	pink_pastel	na	S. latissima	GWS	Jan.2021	TTCGGAATATTGGGCGTAAGAGCTTGCTAGGCGGTTTGTCGCTCTGCTGTGAAAATCCGGGGCTCAACCCCGGACTTGCATTTGGGTACTGGGCAGACTAGAAGTGTGGTAGAGGGAGACTGGAATTCCTGGGACGGTGAATGCGCAGATATCAGGAGGAACACCGATGGCGAAGGCAGGTCTCTGGGCCACTACTGACGCTGAGAAGCGAAAGCATGGGGAGCGAACAGGATTAGATACCCTGGTAGTCCATGCCGTAAACGTTGGGCGCTAGGTGTGGGACTCATTCCACGAGTTCCGTGCCGCAGCTAACGCATTAAGCGCCCCGCCTGGGGAGTACGGCCGCAAGGCTAAAACTCAAAGGAATTGACGGGGGCCCGCACAAGCGGCGGAGCATGC…	515F	96.0103	Janibacter	SILVA_LCA	NA	NA	NA
KM14	difco_agar_kelptissue	pink	na	S. latissima	GWS	Jan.2021	GCCGTGTGGATCTGGGCGTAAGCGCGCGTAGGCGGTTATATTAGTCAGAGGTGAAATCCCGGAGCTCAACTCCGGAACTGCCTTTGAAACTGTATAGCTAGAATCTTGGAGAGGCGAGTGGAATTCCGAGTGTAGAGGTGAAATTCGTAGATATTCGGAAGAACACCAGTGGCGAAGGCGACTCGCTGGACAAGTATTGACGCTGAGGTGCGAAAGCGTGGGGAGCAAACAGGATTAGATACCCTGGTAGTCCACGCCGTAAACGATGATAACTAGCTGCTAGGGCCCACAGGGCTTTGGTGGCGCAGCTAACGCATTAAGTTATCCGCCTGGGGAGTACGGTCGCAAGATTAAAACTCAAAGGAATTGACGGGGGCCTGCACAAGCGGTGGAGCATGT…	515F	99.25	Sphingorhabdus	SILVA_LCA	NA	NA	NA
KM15	difco_agar_kelptissue	yellow	na	S. latissima	GWS	Jan.2021	CACGTTCGGACTTGGGTTAAGGGTCCGTAGGTGGATAATTAAGTCAGAGGTGAAATCCTGCAGCTCAACTGTAGAATTGCCTTTGATACTGGTTATCTTGAGTTATTATGAAGTAGTTAGAATATGTAGTGTAGCGGTGAAATGCATAGATATTACATAGAATACCAATTGCGAAGGCAGATTACTAATAATCAACTGACACTGATGGACGAAAGCGTGGGGAGCGAACAGGATTAGATACCCTGGTAGTCCACGCCGTAAACGATGGTCACTAGCTGTTCGAGCTTCGGTTTGAGTGGCTAAGCGAAAGTGATAAGTGACCCACCTGGGGAGTACGTTCGCAAGAATGAAACTCAAAGGAATTGACGGGGGCCCGCACAAGCGGTGGAGCATGTGGTT…	515F	98.8134	Lacinutrix	LTP_LCA	0.0715	2.25	Yes
KM16	difco_agar_kelptissue	skin	na	S. latissima	GWS	Jan.2021	GGGCGTGTGGATACTGGGCGTAAGCGCGCGTAGGCGGTTACCCAAGTCAGAGGTGAAATCCCGGAGCTCAACTCCGGAACTGCCTTTGAAACTATGTAACTAGAATCTTGGAGAGGCGAGTGGAATTCCGAGTGTAGAGGTGAAATTCGTAGATATTCGGAAGAACACCAGTGGCGAAGGCGACTCGCTGGACAAGTATTGACGCTGAGGTGCGAAAGCGTGGGGAGCAAACAGGATTAGATACCCTGGTAGTCCACGCCGTAAACGATGATAACTAGCTGCTAGGGCCCACAGGGCTTTGGTGGCGCAGCTAACGCATTAAGTTATCCGCCTGGGGAGTACGGTCGCAAGATTAAAACTCAAAGGAATTGACGGGGGCCTGCACAAGCGGTGGAGCAT…	515F	99.37	Sphingorhabdus	SILVA_LCA	NA	NA	NA
KM17	difco_agar_kelptissue	white	dot	S. latissima	GWS	Jan.2021	CGTTTCGGAATATTGGGCGTAAGCGCGCGCAGGTGGTTCCTTAAGTCTGATGTGAAAGCCCCCGGCTCAACCGGGGAGGGTCATTGGAAACTGGGGAACTTGAGTGCAGAAGAGGATAGTGGAATTCCAAGTGTAGCGGTGAAATGCGTAGAGATTTGGAGGAACACCAGTGGCGAAGGCGACTGTCTGGTCTGTAACTGACACTGAGGCGCGAAAGCGTGGGGAGCAAACAGGATTAGATACCCTGGTAGTCCACGCCGTAAACGATGAGTGCTAAGTGTTGGGGGGTTTCCGCCCCTCAGTGCTGCAGCTAACGCATTAAGCACTCCGCCTGGGGAGTACGGTCGCAAGACTGAAACTCAAAGGAATTGACGGGGGCCCGCACAAGCGGTGGAGCAT…	515F	99.187	Solibacillus	SILVA_LCA	0.0715	2.25	Yes
KM18	difco_agar_kelptissue	light_yellow	na	S. latissima	GWS	Jan.2021	CGTTTCGGAATATTGGGCGTAAGCGCGCGCAGGCGGTCTTTTAAGTCTGATGTGAAACCCACGGCTCAACCTGGAGCATTGGAAACTGGAGGACTTGAGTGCTGAAGAGGAGAGTGGAATTCCACGTGTAGCGGTGAAATGCGTAGATATGTGGAGGAACACCAGTGGCGAAGGCGGCTCTCTGGTCTGTAACTGACGCTGAGGCGCGAAAGCGTGGGGAGCAAACAGGATTAGATACCCTGGTAGTCCACGCCGTAAACGATGATGCTAGGTGTTGGGGGGTTCCACCCTCAGTGCTGAATTAACACATTAAGCACTCCGCCTGGGGAGTACGACCGCAAGGTTGAAACTCAAAGGAATTGACGGGGGCCCGCACAAGCAGTGGACATGTGGTTTAAT…	515F	96.5161	Bacillus	SILVA_LCA	0.0695	0.583333333	Yes
KM2	difco_agar_kelptissue	pearl	na	S. latissima	GWS	Jan.2021	sequence failed	515F	NA	Unidentified	NA	0.0865	14.75	Yes
KM3	difco_agar_kelptissue	skin	dot	S. latissima	GWS	Jan.2021	TCGTTGGATTCTGGGCGTAAGCGCACGTAGGCGGATTAGTAAGTTAGAGGTGAAATCCCGGGGCTCAACCCCGGAACTGCCTTTAATACTGCTAGTCTTGAGTTCGAGAGAGGTAAGTGGAATTCCGAGTGTAGAGGTGAAATTCGTAGATATTCGGAGGAACACCAGTGGCGAAGGCGACTTACTGGCTCGATACTGACGCTGAGGTGCGAAAGCGTGGGGAGCAAACAGGATTAGATACCCTGGTAGTCCACGCCGTAAACGATGAATGCCAGTCGTCAGCAAGCATGCTTGTTGGTGACACACCTAACGGATTAAGCATTCCGCCTGGGGAGTACGGTCGCAAGATTAAAACTCAAAGGAATTGACGGGGGCCCGCACAAGCGGTGGAGCATGTGG…	515F	98.7	Rhodobacteraceae	SILVA_LCA	0.088	32	Yes
KM3	difco_agar_kelptissue	skin	dot	S. latissima	GWS	Jan.2021	TCGTTGGATTCTGGGCGTAAGCGCACGTAGGCGGATTAGTAAGTTAGAGGTGAAATCCCGGGGCTCAACCCCGGAACTGCCTTTAATACTGCTAGTCTTGAGTTCGAGAGAGGTAAGTGGAATTCCGAGTGTAGAGGTGAAATTCGTAGATATTCGGAGGAACACCAGTGGCGAAGGCGACTTACTGGCTCGATACTGACGCTGAGGTGCGAAAGCGTGGGGAGCAAACAGGATTAGATACCCTGGTAGTCCACGCCGTAAACGATGAATGCCAGTCGTCAGCAAGCATGCTTGTTGGTGACACACCTAACGGATTAAGCATTCCGCCTGGGGAGTACGGTCGCAAGATTAAAACTCAAAGGAATTGACGGGGGCCCGCACAAGCGGTGGAGCATGTGG…	515F	98.7	Rhodobacteraceae	SILVA_LCA	0.088	32	Yes
KM3	difco_agar_kelptissue	skin	dot	S. latissima	GWS	Jan.2021	TCGTTGGATTCTGGGCGTAAGCGCACGTAGGCGGATTAGTAAGTTAGAGGTGAAATCCCGGGGCTCAACCCCGGAACTGCCTTTAATACTGCTAGTCTTGAGTTCGAGAGAGGTAAGTGGAATTCCGAGTGTAGAGGTGAAATTCGTAGATATTCGGAGGAACACCAGTGGCGAAGGCGACTTACTGGCTCGATACTGACGCTGAGGTGCGAAAGCGTGGGGAGCAAACAGGATTAGATACCCTGGTAGTCCACGCCGTAAACGATGAATGCCAGTCGTCAGCAAGCATGCTTGTTGGTGACACACCTAACGGATTAAGCATTCCGCCTGGGGAGTACGGTCGCAAGATTAAAACTCAAAGGAATTGACGGGGGCCCGCACAAGCGGTGGAGCATGTGG…	515F	98.7	Rhodobacteraceae	SILVA_LCA	0.088	32	Yes
KM4	difco_agar_kelptissue	brown	na	S. latissima	GWS	Jan.2021	sequence failed	515F	NA	Unidentified	NA	NA	NA	NA
KM5	difco_agar_kelptissue	yellow	dot	S. latissima	GWS	Jan.2021	sequence failed	515F	NA	Unidentified	NA	NA	NA	NA
KM6	difco_agar_kelptissue	skin	na	S. latissima	GWS	Jan.2021	sequence failed	515F	NA	Unidentified	NA	0.0575	-29	No
KM7	difco_agar_kelptissue	grey	na	S. latissima	GWS	Jan.2021	GTTACGGAATTCTGGGCGTAAGCGTACGCAGGCGGTTTGTTAAGCGAGATGTGAAAGCCCCGGGCTCAACCTGGGAACTGCATTTCGAACTGGCAAACTAGAGTGTGATAGAGGGTGGTAGAATTTCAGGTGTAGCGGTGAAATGCGTAGAGATCTGAAGGAATACCGATGGCGAAGGCAGCCACCTGGGTCAACACTGACGCTCATGTACGAAAGCGTGGGGAGCAAACGGGATTAGATACCCCGGTAGTCCACGCCGTAAACGATGTCTACTAGAAGCTCGGAGCCTCGGTTCTGTTTTTCAAAGCTAACGCATTAAGTAGACCGCCTGGGGAGTACGGCCGCAAGGTTAAAACTCAAATGAATTGACGGGGGCCCGCACAAGCGGTGGAGCATGTG…	515F	99.3478	Pseudoalteromonas	SILVA_LCA	0.064	-16	No
KM8	difco_agar_kelptissue	yellow	na	S. latissima	GWS	Jan.2021	CGTTGTGGATCTGGGCGTAAGCGCGCGTAGGCGGTTATATTAGTCAGAGGTGAAATCCCGGAGCTCAACTCCGGAACTGCCTTTGAAACTGTATAGCTAGAATCTTGGAGAGGCGAGTGGAATTCCGAGTGTAGAGGTGAAATTCGTAGATATTCGGAAGAACACCAGTGGCGAAGGCGACTCGCTGGACAAGTATTGACGCTGAGGTGCGAAAGCGTGGGGAGCAAACAGGATTAGATACCCTGGTAGTCCACGCCGTAAACGATGATAACTAGCTGCTAGGGCCCACAGGGCTTTGGTGGCGCAGCTAACGCATTAAGTTATCCGCCTGGGGAGTACGGTCGCAAGATTAAAACTCAAAGGAATTGACGGGGGCCTGCACAAGCGGTGGAGCATGTG…	515F	99.25	Sphingorhabdus	SILVA_LCA	0.0735	3.916666667	Yes
KM9	difco_agar_kelptissue	pink	na	S. latissima	GWS	Jan.2021	sequence failed	515F	NA	Unidentified	NA	NA	NA	NA
M1	difco_agar	light_yellow	circle	S. latissima	GWS	Aug.2020	CTCAACCCTGGAACTGCCTTTGAAACTGGAAAGCTAGAATATTGGAGAGGTAAGTGGAATTCCGAGTGTAGAGGTGAAATTCGTAGATATTCGGAAGAACACCAGTGGCGAAGGCGACTTACTGGACAATTATTGACGCTGAGGTGCGAAAGCGTGGGGAGCAAACAGGATTAGATACCCTGGTAGTCCACGCCGTAAACGATGATAACTAGCTGTCCGGGCTCATAGA	515F/1492R	100	Erythrobacter	LTP_LCA	0.0935	56	Yes
M10	difco_agar	transparent_white	small_circle	S. latissima	GWS	Aug.2020	TTGTTAAGCGAGATGTGAAAGCCCCGGGCTCAACCTGGGAACTGCATTTCGAACTGGCAAACTAGAGTGTGATAGAGGGTGGTAGAATTTCAGGTGTAGCGGTGAAATGCGTAGAGATCTGAAGGAATACCGATGGCGAAGGCAGCCACCTGGGTCAACACTGACGCTCATGTACGAAAGCGTGGGGAGCAAACAGGATTAGATACCCTGGTAGTCCACGCCGTAAACGATGTCTACTAGAAGCTCGAACCTCGGTTCTGTTTTTCAAAGCTAACGCATTAAGTAGACCGCCTGGGGAGTACGGCCGCAGGTTAAAACTCAAATGAATTGACGGGGCCCGCACAAGCGGTGGACATGTGGTTTAATTCATGCAACCAAAACCTTACCTCCTTGACATAC…	515F/1492R	95.42	Pseudoalteromonas	SILVA_LCA	0.052	-4	No
M11	difco_agar	big_yellow	big_circle	S. latissima	GWS	Aug.2020	ATAGATATTACTTAGAATACCGATTGCGAAGGCAGGTCACTAACTATACACTGACGCTGATGGACGAAAGCGTGGGTAGCGAACAGGATTAGATACCCTGGTAGTCCACGCCGTAAACGATGGATACTAGCTGTTCGGTTTTCGGACTGAGCGGCCAAGCGAAAGTGATAAGTATCCCACCTGGGGAGTACGTTCGCAAGAATGAAACTCAAAGGAATTGACGGGGGCCCGCACAAGCGGTGGAGCATGTGGTTTAATTCGATGATACGCGAGGAACCTTACCAGGGCTTAAATGTAGATTGACAGGTTTAGAGATAGACTTTTCTTCGGACAATTTACAAGGTGCTGCATGGTTGTCGTCAGCTCGTGCCGTGAGGTGTCAGGTTAAGTCCTATAACG…	515F/1492R	100	Cellulophaga	SILVA_LCA	0.0545	1	Yes
M12	difco_agar	dark_yellow_inside	big_circle	S. latissima	GWS	Aug.2020	sequence failed	515F/1492R	NA	Unidentified	NA	0.0625	17	Yes
M13.2	difco_agar	orange	na	S. latissima	GWS	Oct.2020	ACCAGTGGCGAAGGCGGCTCACTGGCTCGATACTGACGCTGAGGTACGAAAGTGTGGGGAGCAAACAGGATTAGATACCCTGGTAGTCCACACCGTAAACGATGAATGCCAGACGTCGGGCAGTATACTGTTCGGTGTCACACCTAACGGATTAAGCATTCCGCCTGGGGAGTACGGTCGCAAGATTAAAACTCAAAGGAATTGACGGGGGCCCGCACAAGCGGTGGAGCATGTGGTTTAATTCGAAGCAACGCGCAGAACCTTACCAACCCTTGACATCCTGTGCTAACCCGAGAGATCGGGCGTTCACTTCGGTGACGCAGTGACAGGTGCTGCATGGCTGTCGTCAGCTCGTGTCGTGAGATGTTCGGTTAAGTCCGGCAACGAGCGCAACCCACA…	515F/1492R	99.1477	Sulfitobacter	SILVA_LCA	0.0685	14.33333333	Yes
M14	difco_agar	transparent_white	big_circle	S. latissima	GWS	Aug.2020	GTTACGGATACTGGGCGTAAGCGTACGCAGGCGGTTTGTTAAGCGAGATGTGAAAGCCCCGGGCTCAACCTGGGAACTGCATTTCGAACTGGCAAACTAGAGTGTGATAGAGGGTGGTAGAATTTCAGGTGTAGCGGTGAAATGCGTAGAGATCTGAAGGAATACCGATGGCGAAGGCAGCCACCTGGGTCAACACTGACGCTCATGTACGAAAGCGTGGGGAGCAAACAGGATTAGATACCCTGGTAGTCCACGCCGTAAACGATGTCTACTAGAAGCTCGGTTCCTCGGAACTGTTTTTCAAAGCTAACGCATTAAGTAGACCGCCTGGGGAGTACGGCCGCAAGGTTAAAACTCAAATGAATTGACGGGGGCCCGCACAAGCGGTGGAGCATGTGG…	515F/1492R	99.1333	Pseudoalteromonas	SILVA_LCA	0.0615	15	Yes
M15	difco_agar	pink	white_dot	S. latissima	GWS	Oct.2020	GGCTCAACCTGGGAACCGCATTTCGAACTGGCAAACTAGAGTCTTGTAGAGGGGGGTAGAATTCCAGGTGTAGCGGTGAAATGCGTAGAGATCTGGAGGAATACCGGTGGCGAAGGCGGCCCCCTGGACAAAGACTGACGCTCAGGCACGAAAGCGTGGGGAGCAAACAGGATTAGATACCCTGGTAGTCCACGCCGTAAACGATGTCTACTCGGAGTTTGGTGTCTTGAACACTGGGCTCTCAAGCTAACGCATTAAGTAGACCGCCTGGGGAGTACGGCCGCAAGGTTAAAACTCAAATGAATTGACGGGGGCCCGCACAAGCGGTGGAGCATGTGGTTTAATTCGATGCAACGCGAAGAACCTTACCTACTCTTGACATCCACAGAACTTTTCAGA…	515F/1492R	100	Shewanella	SILVA_LCA	0.0715	19.33333333	Yes
M16	difco_agar	orange	na	S. latissima	GWS	Oct.2020	AAAGTTTGCAGCTCAACTGTAAAATTGCCTTTGATACTGTTGGTCTTGAGTTATAGTGAAGTTGCCGGAATATGTAGTGTAGCGGTGAAATGCATAGATATTACATAGAACACCGATTGCGAAGGCAGGTGACTAACTATATACTGACGCTGATGGACGAAAGCGTGGGGAGCGAACAGGATTAGATACCCTGGTAGTCCACGCCGTAAACGATGGATACTAGCTGTCCGGAACCTTGAGTTCTGGGCGGCCAAGCGAAAGTGATAAGTATCCCACCTGGGGAGTACGTTCGCAAGAATGAAACTCAAAGGAATTGACGGGGGCCCGCACAAGCGGTGGAGCATGTGGTTTAATTCGATGATACGCGAGGAACCTTACCAGGGCTTAAATGCATATTGA…	515F/1492R	99.4746	Maribacter	SILVA_LCA	0.073	21.83333333	Yes
M16	difco_agar	orange	na	S. latissima	GWS	Oct.2020	AAAGTTTGCAGCTCAACTGTAAAATTGCCTTTGATACTGTTGGTCTTGAGTTATAGTGAAGTTGCCGGAATATGTAGTGTAGCGGTGAAATGCATAGATATTACATAGAACACCGATTGCGAAGGCAGGTGACTAACTATATACTGACGCTGATGGACGAAAGCGTGGGGAGCGAACAGGATTAGATACCCTGGTAGTCCACGCCGTAAACGATGGATACTAGCTGTCCGGAACCTTGAGTTCTGGGCGGCCAAGCGAAAGTGATAAGTATCCCACCTGGGGAGTACGTTCGCAAGAATGAAACTCAAAGGAATTGACGGGGGCCCGCACAAGCGGTGGAGCATGTGGTTTAATTCGATGATACGCGAGGAACCTTACCAGGGCTTAAATGCATATTGA…	515F/1492R	99.4746	Maribacter	SILVA_LCA	0.073	21.83333333	Yes
M16	difco_agar	orange	na	S. latissima	GWS	Oct.2020	AAAGTTTGCAGCTCAACTGTAAAATTGCCTTTGATACTGTTGGTCTTGAGTTATAGTGAAGTTGCCGGAATATGTAGTGTAGCGGTGAAATGCATAGATATTACATAGAACACCGATTGCGAAGGCAGGTGACTAACTATATACTGACGCTGATGGACGAAAGCGTGGGGAGCGAACAGGATTAGATACCCTGGTAGTCCACGCCGTAAACGATGGATACTAGCTGTCCGGAACCTTGAGTTCTGGGCGGCCAAGCGAAAGTGATAAGTATCCCACCTGGGGAGTACGTTCGCAAGAATGAAACTCAAAGGAATTGACGGGGGCCCGCACAAGCGGTGGAGCATGTGGTTTAATTCGATGATACGCGAGGAACCTTACCAGGGCTTAAATGCATATTGA…	515F/1492R	99.4746	Maribacter	SILVA_LCA	0.073	21.83333333	Yes
M16	difco_agar	orange	na	S. latissima	GWS	Oct.2020	AAAGTTTGCAGCTCAACTGTAAAATTGCCTTTGATACTGTTGGTCTTGAGTTATAGTGAAGTTGCCGGAATATGTAGTGTAGCGGTGAAATGCATAGATATTACATAGAACACCGATTGCGAAGGCAGGTGACTAACTATATACTGACGCTGATGGACGAAAGCGTGGGGAGCGAACAGGATTAGATACCCTGGTAGTCCACGCCGTAAACGATGGATACTAGCTGTCCGGAACCTTGAGTTCTGGGCGGCCAAGCGAAAGTGATAAGTATCCCACCTGGGGAGTACGTTCGCAAGAATGAAACTCAAAGGAATTGACGGGGGCCCGCACAAGCGGTGGAGCATGTGGTTTAATTCGATGATACGCGAGGAACCTTACCAGGGCTTAAATGCATATTGA…	515F/1492R	99.4746	Maribacter	SILVA_LCA	0.073	21.83333333	Yes
M17	difco_agar	darkpink	na	S. latissima	GWS	Oct.2020	TGAAATCCCAGGGCTCAACCCTGGAACTGCCTCCTAAACTATCAGTCTAGAGTTCGAGAGAGGTGAGTGGAATTCCAAGTGTAGAGGTGAAATTCGTAGATATTTGGAGGAACACCAGTGGCGAAGGCGGCTCACTGGCTCGATACTGACGCTGAGGTACGAAAGTGTGGGGAGCAAACAGGATTGATACCCTGGTAGTCCACACCGTAAACGATGAATGCCAGACGTCGGGGGGCTTGCCCTTCGGTGTCACACCTAACGGATTAAGCATTCCGCCTGGGGAGTACGGTCGCAAGATTAAAACTCAAAGGAATTGACGGGGGCCCGCACAAGCGGTGGAGCATGTGGTTTAATTCGAAGCAACGCGCAGAACCTTACCAACCCTTGACATCCTCGGAC…	515F/1492R	98.4293	Loktanella	LTP_LCA	0.099	65.16666667	Yes
M2	difco_agar	dark_yellow	circle	S. latissima	GWS	Aug.2020	CTGTAGAATTGCCTTTGATACTGGTTGTCTTGAGTTATTATGAAGTAGTTAGAATATGTAGTGTAGCGGTGAAATGCATAGATATTACATAGAATACCAATTGCGAAGGCAGATTACTAATAATATACTGACACTGATGGACGAAAGCGTGGGGAGCGAACAGGATTAGATACCCTGGTAGTCCACGCCGTAAACGATGGTCACTAGCTGTTCGGACTTCGGTTTGAGTGGCTAAGCGAAAGTGATAAGTGACCCACCTGGGGAGTACGTTCGCAAGAATGAAACTCAAAGGAATTGACGGGGGCCCGCACAAGCGGTGGAGCATGTGGTTTAATTCGATGATACGCGAGGAACCTTACCAGGGCTTAAATGTAGATTGACAGGTTTAGAAATAGACTT…	515F/1492R	98.7673	Olleya	SILVA_LCA	0.0525	-3	No
M3	difco_agar	pink	small_circle	S. latissima	GWS	Aug.2020	GGGAACTGCATTTCGAACTGGCAAACTAGAGTGTGATAGAGGGTGGTAGAATTTCAGGTGTAGCGGTGAAATGCGTAGAGATCTGAAGGAATACCGATGGCGAAGGCAGCCACCTGGGTCAACACTGACGCTCATGTACGAAAGCGTGGGGAGCAAACAGGATTAGATACCCTGGTAGTCCACGCCGTAAACGATGTCTACTAGAAGCTCGGAACCTCGGTTCTGTTTTTCAAAGCTAACGCATTAAGTAGACCGCCTGGGGAGTACGGCCGCAAGGTTAAAACTCAAATGAATTGACGGGGGCCCGCACAAGCGGTGGAGCATGTGGTTTAATTCGATGCAACGCGAAGAACCTTACCTACACTTGACATACAGAGAACTTACTAGAGATAGTTTGGT…	515F/1492R	100	Pseudoalteromonas	SILVA_LCA	0.0665	25	Yes
M4	difco_agar	pinkish_white	big_circle	S. latissima	GWS	Aug.2020	sequence failed	515F/1492R	NA	Unidentified	NA	0.063	18	Yes
M5	difco_agar	pinkish_white	big_circle	S. latissima	GWS	Aug.2020	sequence failed	515F/1492R	NA	Unidentified	NA	0.096	60.16666667	Yes
M6	difco_agar	white	long_streak	S. latissima	GWS	Aug.2020	sequence failed	515F/1492R	NA	Unidentified	NA	0.066	24	Yes
M7	difco_agar	grey_purple	big_circle	S. latissima	GWS	Aug.2020	CACCTGGGAATTGCATTTCGAACTGGCGAACTAGAGTCTTGTAGAGGGGGGTAGAATTCCAGGTGTAGCGGTGAAATGCGTAGAGATCTGGAGGAATACCGGTGGCGAAGGCGGCCCCCTGGACAAAGACTGACGCTCAGGCACGAAAGCGTGGGGAGCAAACAGGATTAGATACCCTGGTAGTCCACGCCGTAAACGATGTCTACTCGGAGTTTGGTGTCTTGAACACTGGGCTCTCAAGCTAACGCATTAAGTAGACCGCCTGGGGAGTACGGCCGCAAGGTTAAAACTCAAATGAATTGACGGGGGCCCGCACAAGCGGTGGAGCATGTGGTTTAATTCGATGCAACGCGAAGAACCTTACCTACTCTTGACATCCAAGAATTCGCTAGAGATAGC…	515F/1492R	99.5968	Shewanella	SILVA_LCA	0.054	0	No
M81	difco_agar	pink	na	S. latissima	GWS	Oct.2020	sequence failed	515F/1492R	NA	Unidentified	NA	0.052	-4	No
M82	difco_agar	white	dry	S. latissima	GWS	Oct.2020	TTTGTTAAGTTGGATGTGAAAGCCCCGGGCTCAACCTGGGAATTGCATTCAAAACTGGCAAACTAGAGTATGTGAGAGGGGGGTAGAATTCCAAGTGTAGCGGTGAAATGCGTAGAGATTTGGAGGAATACCAGTGGCGAAGGCGGCCCCCTGGCACAATACTGACGCTCAGGTGCGAAAGCGTGGGGAGCAAACAGGATTAGATACCCTGGTAGTCCACGCCGTAAACGATGTCTACTAGCTGTTCGTGGTCTTGTACCGTGAGTAGCGCAGCTAACGCACTAAGTAGACCGCCTGGGGAGTACGGTCGCAAGATTAAAACTCAAATGAATTGACGGGGGCCCGCACAAGCGGTGGAGCATGTGGTTTAATTCGACGCAACGCGAAGAACCTTACCTA…	515F/1492R	100	Rheinheimera	SILVA_LCA	0.054	0	No
M9	difco_agar	purple	na	S. latissima	GWS	Oct.2020	TTTGTTAAGTTGGATGTGAAAGCCGGGCTCAACCTGGGAATTGCATTCAAAACTGGCAAACTAGAGTGAGAGGGGGGTAGAATTCCAAGTGTAGCGGTGAAATGCGTAGAGATTTGGAGGAAACCAGTGGCGAAGGCGGCCCCCTGGCACAATACTGACGCTCAGGTGCGAAAGCGTGGGGAGCAAACAGGATTAGATACCCTGGTAGTCCACGCCGTAAACGATGTCTACTAGCTGTTCGTGGTCTTGTACCGTGAGTAGCGCAGCTAACGCACTAAGTAGACCGCCTGGGGAGTACGGTCGCAAGATTAAAACTCAAATGAATTGACGGGGGCCCGCACAAGCGGTGGAGCATGTGGTTTAATTCGACGCAACGCGAAGAACCTTACCTACTCTTGA…	515F/1492R	99.0127	Rheinheimera	SILVA_LCA	0.061	14	Yes
Mal1	difco_agar_alginate	white	milky	S. latissima	GWS	Oct.2020	AATCCCAGGGCTCAACCCTGGAACTGCCTCCTAAACTCCTGGTCTTGAGTTCGAGAGAGGTGAGTGGAATTCCAAGTGTAGAGGTGAAATTCGTAGATATTTGGAGGAACACCAGTGGCGAAGGCGGCTCACTGGCTCGATACTGACGCTGAGGTACGAAAGTGTGGGGAGCAAACAGGATTAGATACCCTGGTAGTCCACACCGTAAACGATGAATGCCAGTCGTCGGGCAGTATACTGTTCGGTGACACACCTAACGGATTAAGCATTCCGCCTGGGGAGTACGGTCGCAAGATTAAAACTCAAAGGAATTGACGGGGGCCCGCACAAGCGGTGGAGCATGTGGTTTAATTCGAAGCAACGCGCAGAACCTTACCAACCCTTGACATCCTGTGCAAA…	515F/1492R	99.8246	Sulfitobacter	SILVA_LCA	0.066	-2.666666667	No
Mal1	difco_agar_alginate	white	milky	S. latissima	GWS	Oct.2020	AATCCCAGGGCTCAACCCTGGAACTGCCTCCTAAACTCCTGGTCTTGAGTTCGAGAGAGGTGAGTGGAATTCCAAGTGTAGAGGTGAAATTCGTAGATATTTGGAGGAACACCAGTGGCGAAGGCGGCTCACTGGCTCGATACTGACGCTGAGGTACGAAAGTGTGGGGAGCAAACAGGATTAGATACCCTGGTAGTCCACACCGTAAACGATGAATGCCAGTCGTCGGGCAGTATACTGTTCGGTGACACACCTAACGGATTAAGCATTCCGCCTGGGGAGTACGGTCGCAAGATTAAAACTCAAAGGAATTGACGGGGGCCCGCACAAGCGGTGGAGCATGTGGTTTAATTCGAAGCAACGCGCAGAACCTTACCAACCCTTGACATCCTGTGCAAA…	515F/1492R	99.8246	Sulfitobacter	SILVA_LCA	0.066	-2.666666667	No
Mal1	difco_agar_alginate	white	milky	S. latissima	GWS	Oct.2020	AATCCCAGGGCTCAACCCTGGAACTGCCTCCTAAACTCCTGGTCTTGAGTTCGAGAGAGGTGAGTGGAATTCCAAGTGTAGAGGTGAAATTCGTAGATATTTGGAGGAACACCAGTGGCGAAGGCGGCTCACTGGCTCGATACTGACGCTGAGGTACGAAAGTGTGGGGAGCAAACAGGATTAGATACCCTGGTAGTCCACACCGTAAACGATGAATGCCAGTCGTCGGGCAGTATACTGTTCGGTGACACACCTAACGGATTAAGCATTCCGCCTGGGGAGTACGGTCGCAAGATTAAAACTCAAAGGAATTGACGGGGGCCCGCACAAGCGGTGGAGCATGTGGTTTAATTCGAAGCAACGCGCAGAACCTTACCAACCCTTGACATCCTGTGCAAA…	515F/1492R	99.8246	Sulfitobacter	SILVA_LCA	0.066	-2.666666667	No
Mal1	difco_agar_alginate	white	milky	S. latissima	GWS	Oct.2020	AATCCCAGGGCTCAACCCTGGAACTGCCTCCTAAACTCCTGGTCTTGAGTTCGAGAGAGGTGAGTGGAATTCCAAGTGTAGAGGTGAAATTCGTAGATATTTGGAGGAACACCAGTGGCGAAGGCGGCTCACTGGCTCGATACTGACGCTGAGGTACGAAAGTGTGGGGAGCAAACAGGATTAGATACCCTGGTAGTCCACACCGTAAACGATGAATGCCAGTCGTCGGGCAGTATACTGTTCGGTGACACACCTAACGGATTAAGCATTCCGCCTGGGGAGTACGGTCGCAAGATTAAAACTCAAAGGAATTGACGGGGGCCCGCACAAGCGGTGGAGCATGTGGTTTAATTCGAAGCAACGCGCAGAACCTTACCAACCCTTGACATCCTGTGCAAA…	515F/1492R	99.8246	Sulfitobacter	SILVA_LCA	0.066	-2.666666667	No
Mal2	difco_agar_alginate	pink	big_circle	S. latissima	GWS	Oct.2020	GTTATCGGAATTCTGGGCGTAAGCGTACGCAGGCGGTTTGTTAAGCAGATGTGAAAGCCCCGGGCTCAACCTGGGAACTGCATTTCGAACTGGCAAACTAAGTGTGATAGAGGGTGGTAGAATTTCAGGTGTAGCGGTGAAATGCGTAAGATCTGAAGGAATACCGATGGCGAAGGCAGCCACCTGGGTCAACACTGACGCTCATGTACGAAAGCGTGGGGAGCAAACGGGATTAGATACCCCGGTAGTCCACGCCGTAAACGATGTCTACTAGAAGCTCGGAACCTCGGTTCTGTTTTTCAAAGCTAACGCATTAAGTATACCGCCTGGGGAGTACGGCCGCAAGGTTAAAACTCAAATGAATTGACGGGGGCCCGCACAAGCGGTGGAGCATGTGGT…	515F/1492R	98.2684	Pseudoalteromonas	SILVA_LCA	0.0645	-5.166666667	No
Man1	difco_agar_antibiotic	brown	na	S. latissima	GWS	Oct.2020	AATCCCAGGGCTCAACCCTGGAACTGCCTCCTAAACTCCTGGTCTTGAGTTCGAGAGAGGTGAGTGGAATTCCAAGTGTAGAGGTGAAATTCGTAGATATTTGGAGGAACACCAGTGGCGAAGGCGGCTCACTGGCTCGATACTGACGCTGAGGTACGAAAGTGTGGGGAGCAAACAGGATTAGATACCCTGGTAGTCCACACCGTAAACGATGAATGCCAGTCGTCGGGCAGTATACTGTTCGGTGACACACCTAACGGATTAAGCATTCCGCCTGGGGAGTACGGTCGCAAGATTAAAACTCAAAGGAATTGACGGGGGCCCGCACAAGCGGTGGAGCATGTGGTTTAATTCGAAGCAACGCGCAGAACCTTACCAACCCTTGACATCCTGTGCAAA…	515F/1492R	99.8168	Sulfitobacter	SILVA_LCA	NA	NA	NA
Man2	difco_agar_antibiotic	orange	na	S. latissima	GWS	Oct.2020	CAAGCTAACGCATTAAGTAGACCGCCTGGGGAGTACGGCCGCAAGGTTAAAACTCAAATGAATTGACGGGGGCCCGCACAAGCGGTGGAGCATGTGGTTTAATTCGATGCAACGCGAAGAACCTTACCTACTCTTGACATCCAGAGAATTCGCTAGAGATAGTTTAGTGCCTTCGGGAACTCTGAGACAGGTGCTGCATGGCTGTCGTCAGCTCGTGTTGTGAAATGTTGGGTTAAGTCCCGCAACGAGCGCAACCCTTATCCTTATTTGCCAGCAGTAATGGTGGGAACTTTAGGGAGACTGCCGGTGATAAACCGGAGGAAGGTGGGGACGACGTCAAGTCATCATGGCCCTTACGAGTAGGGCTACACACGTGCTACAATGGCAGTACAGAGGGTT…	515F/1492R	98.9189	Shewanella	SILVA_LCA	0.064	-6	No
Man3	difco_agar_antibiotic	brightorange	soft	S. latissima	GWS	Oct.2020	AAGCGCATGCAGGTGGTTTGTTAAGTCAGATGTGAAAGCCCGGGGCTCAACCTCGGAAGGTCATTTGAAACTGGCAAACTAGAGTACTGTAGAGGGGGGTAGAATTTCAGGTGTAGCGGTGAAATGCGTAGAGATCTGAAGGAATACCAGTGGCGAAGGCGGCCCCCTGGACAGATACTGACACTCAGATGCGAAAGCGTGGGGAGCAAACAGGATTAGATACCCTGGTAGTCCACGCCGTAAACGATGTCTACTTGGAGGTTGTGGCCTTGAGCCGTGGCTTTCGGAGCTAACGCGTTAAGTAGACCGCCTGGGGAGTACGGTCGCAAGATTAAAACTCAAATGAATTGACGGGGGCCCGCACAAGCGGTGGAGCATGTGGTTTAATTCGATGCAACG…	515F/1492R	100	Vibrio	SILVA_LCA	0.082	24	Yes
Man4	difco_agar_antibiotic	purple	na	S. latissima	GWS	Oct.2020	AAGCGTACGCAGGCGGTTGATTAAGCGAGATGTGAAAGCCCCGGGCTCAACCTGGGAACTGCATTTCGAACTGGTCAACTAGAGTGTGATAGAGGGTGGTAGAATTTCAGGTGTAGCGGTGAAATGCGTAGAGATCTGAAGGAATACCGATGGCGAAGGCAGCCACCTGGGTCAACACTGACGCTCATGTACGAAAGCGTGGGGAGCAAACAGGATTAGATACCTTGGTAGTCCACGCCGTAAACGATTTATAGAAGCTGGGGTCCTCGGACATTTTTCAAAGCTAACGCATTAAGTAGACCGCCTGGGGAGTACGGCCGCAAGGTTAAAACTCAAATGAATTGACGGGGGCCCGCACAAGCGGTGGAGCATGTGGTTTAATTCGATGCAACGCGAAGA…	515F/1492R	98.133	Pseudoalteromonas	SILVA_LCA	0.061	-11	No
Man4	difco_agar_antibiotic	purple	na	S. latissima	GWS	Oct.2020	AAGCGTACGCAGGCGGTTGATTAAGCGAGATGTGAAAGCCCCGGGCTCAACCTGGGAACTGCATTTCGAACTGGTCAACTAGAGTGTGATAGAGGGTGGTAGAATTTCAGGTGTAGCGGTGAAATGCGTAGAGATCTGAAGGAATACCGATGGCGAAGGCAGCCACCTGGGTCAACACTGACGCTCATGTACGAAAGCGTGGGGAGCAAACAGGATTAGATACCTTGGTAGTCCACGCCGTAAACGATTTATAGAAGCTGGGGTCCTCGGACATTTTTCAAAGCTAACGCATTAAGTAGACCGCCTGGGGAGTACGGCCGCAAGGTTAAAACTCAAATGAATTGACGGGGGCCCGCACAAGCGGTGGAGCATGTGGTTTAATTCGATGCAACGCGAAGA…	515F/1492R	98.133	Pseudoalteromonas	SILVA_LCA	0.061	-11	No
Man4	difco_agar_antibiotic	purple	na	S. latissima	GWS	Oct.2020	AAGCGTACGCAGGCGGTTGATTAAGCGAGATGTGAAAGCCCCGGGCTCAACCTGGGAACTGCATTTCGAACTGGTCAACTAGAGTGTGATAGAGGGTGGTAGAATTTCAGGTGTAGCGGTGAAATGCGTAGAGATCTGAAGGAATACCGATGGCGAAGGCAGCCACCTGGGTCAACACTGACGCTCATGTACGAAAGCGTGGGGAGCAAACAGGATTAGATACCTTGGTAGTCCACGCCGTAAACGATTTATAGAAGCTGGGGTCCTCGGACATTTTTCAAAGCTAACGCATTAAGTAGACCGCCTGGGGAGTACGGCCGCAAGGTTAAAACTCAAATGAATTGACGGGGGCCCGCACAAGCGGTGGAGCATGTGGTTTAATTCGATGCAACGCGAAGA…	515F/1492R	98.133	Pseudoalteromonas	SILVA_LCA	0.061	-11	No
Man4	difco_agar_antibiotic	purple	na	S. latissima	GWS	Oct.2020	AAGCGTACGCAGGCGGTTGATTAAGCGAGATGTGAAAGCCCCGGGCTCAACCTGGGAACTGCATTTCGAACTGGTCAACTAGAGTGTGATAGAGGGTGGTAGAATTTCAGGTGTAGCGGTGAAATGCGTAGAGATCTGAAGGAATACCGATGGCGAAGGCAGCCACCTGGGTCAACACTGACGCTCATGTACGAAAGCGTGGGGAGCAAACAGGATTAGATACCTTGGTAGTCCACGCCGTAAACGATTTATAGAAGCTGGGGTCCTCGGACATTTTTCAAAGCTAACGCATTAAGTAGACCGCCTGGGGAGTACGGCCGCAAGGTTAAAACTCAAATGAATTGACGGGGGCCCGCACAAGCGGTGGAGCATGTGGTTTAATTCGATGCAACGCGAAGA…	515F/1492R	98.133	Pseudoalteromonas	SILVA_LCA	0.061	-11	No
Man5	difco_agar_antibiotic	white	tranparent	S. latissima	GWS	Oct.2020	CGTACGCAGGCGGTTTGTTAAGCGAGATGTGAAAGCCCCGGGCTCAACCTGGGAACTGCATTTCGAACTGGCAAACTAGAGTGTGATAGAGGGTGGTAGAATTTCAGGTGTAGCGGTGAAATGCGTAGAGATCTGAAGGAATACCGATGGCGAAGGCAGCCACCTGGGTCAACACTGACGCTCATGTACGAAAGCGTGGGGAGCAAACGGGATTAGATACCCCGGTAGTCCACGCCGTAAACGATGTCTACTAGAAGCTCGGGTCCTCGGACTTGTTTTTCAAAGCTAACGCATTAAGTAGACCGCCTGGGGAGTACGGCCGCAAGGTTAAAACTCAAATGAATTGACGGGGGCCCGCACAAGCGGTGGAGCATGTGGTTTAATTCGATGCAACGCGAA…	515F/1492R	99.8847	Pseudoalteromonas	SILVA_LCA	0.103	59	Yes
Man6	difco_agar_antibiotic	white	milky	S. latissima	GWS	Oct.2020	CGCACAAGCGGTGGAGCATGTGGTTTAATTGATGCAACGCGAAGAACCTTACCTACACTTGACATACAGAGAACTTACCAGAGATGGTTTGGTGCCTTCGGGAACTCTGATACAGGTGCTGCATGGCTGTCGTCAGCTCGTGTTGTGAGATGTTGGGTTAAGTCCCGCAACGAGCGCAACCTCTATCCTTAGTTGCTAGCAGGTAATGCTGAGAACTCTAAGGAGACTGCCGGTGATAAACCGGAGGAAGGTGGGGACGACGTCAAGTCATCATGGCCCTTACGTGTAGGGCTACACACGTGCTACAATGGCGCATACAGAGTGCTGCGAACTCGCGAGAGTAAGTGAATCACTTAAAGTGCGTCGTAGTCCGGATTGGAGTCTGCAACTCGACTCCAT…	515F/1492R	99.0253	Pseudoalteromonas	SILVA_LCA	0.0645	-5.166666667	No
MH1	difco_agar_half	brightyellow	na	S. latissima	GWS	Oct.2020	GAAATCCTGCAGCTCAACTGTAGAATTGCCTTTGATACTGGTTGTCTTGAGTTATTATGAAGTAGTTAGAATATGTAGTGTAGCGGTGAAATGCATAGATATTACATAGAAACCAATTGCGAAGGCAGATTACTAATAATATACTGACACTGATGGACGAAAGCGTGGGGAGCGAACAGGATTAGATACCCTGGTAGTCCACGCCGTAAACGATGGTCACTAGCTGTTCGGACTTTGGTTTGAGTGGCTAAGCGAAAGTGATAAGTGACCCACCTGGGGAGTACGTTCGCAAGAATGAAACTCAAAGGAATTGACGGGGGCCCGCACAAGCGGTGGAGCATGTGGTTTAATTCGATGATACGCGAGGAACCTTACCAGGGCTTAAATGTAGATTGACAG…	515F/1492R	98.5507	Olleya	SILVA_LCA	0.061	4.285714286	Yes
MH2	difco_agar_half	whitishpink	na	S. latissima	GWS	Oct.2020	GCTCAACCCTGGAACTGCCTCCTAAACTCCTGGTCTTGAGTTCTAGAGAGGTGAGTGGAATTCCAAGTGTAGAGGTGAAATTCGTAGATATTTGGAGGAACACCAGTGGCGAAGGCGGCTCACTGGCTCGATACTGACGCTGAGGTACGAAAGGTGGGGAGCAAACAGGATTAGATACCCTGGTAGTCCACACCGTAAACGATGAATGCCAGTCGTCGGGGATCTGTTCGGTGACACACCTAACGGATTAAGCATTCCGCCTGGGGAGTACGGTCGCAAGATTAAAACTCAAAGGAATTGACGGGGGCCCGCACAAGCGGTGGAGCATGTGGTTTAATTCGAAGCAACGCGCAGAACCTTACCAACCCTTGACATCCTGTGCAACCCGAGAGATCGGTT…	515F/1492R	97.01	Sulfitobacter	SILVA_LCA	0.064	8.571428571	Yes
MH2	difco_agar_half	whitishpink	na	S. latissima	GWS	Oct.2020	GCTCAACCCTGGAACTGCCTCCTAAACTCCTGGTCTTGAGTTCTAGAGAGGTGAGTGGAATTCCAAGTGTAGAGGTGAAATTCGTAGATATTTGGAGGAACACCAGTGGCGAAGGCGGCTCACTGGCTCGATACTGACGCTGAGGTACGAAAGGTGGGGAGCAAACAGGATTAGATACCCTGGTAGTCCACACCGTAAACGATGAATGCCAGTCGTCGGGGATCTGTTCGGTGACACACCTAACGGATTAAGCATTCCGCCTGGGGAGTACGGTCGCAAGATTAAAACTCAAAGGAATTGACGGGGGCCCGCACAAGCGGTGGAGCATGTGGTTTAATTCGAAGCAACGCGCAGAACCTTACCAACCCTTGACATCCTGTGCAACCCGAGAGATCGGTT…	515F/1492R	97.01	Sulfitobacter	SILVA_LCA	0.064	8.571428571	Yes
MH2	difco_agar_half	whitishpink	na	S. latissima	GWS	Oct.2020	GCTCAACCCTGGAACTGCCTCCTAAACTCCTGGTCTTGAGTTCTAGAGAGGTGAGTGGAATTCCAAGTGTAGAGGTGAAATTCGTAGATATTTGGAGGAACACCAGTGGCGAAGGCGGCTCACTGGCTCGATACTGACGCTGAGGTACGAAAGGTGGGGAGCAAACAGGATTAGATACCCTGGTAGTCCACACCGTAAACGATGAATGCCAGTCGTCGGGGATCTGTTCGGTGACACACCTAACGGATTAAGCATTCCGCCTGGGGAGTACGGTCGCAAGATTAAAACTCAAAGGAATTGACGGGGGCCCGCACAAGCGGTGGAGCATGTGGTTTAATTCGAAGCAACGCGCAGAACCTTACCAACCCTTGACATCCTGTGCAACCCGAGAGATCGGTT…	515F/1492R	97.01	Sulfitobacter	SILVA_LCA	0.064	8.571428571	Yes
MH2	difco_agar_half	whitishpink	na	S. latissima	GWS	Oct.2020	GCTCAACCCTGGAACTGCCTCCTAAACTCCTGGTCTTGAGTTCTAGAGAGGTGAGTGGAATTCCAAGTGTAGAGGTGAAATTCGTAGATATTTGGAGGAACACCAGTGGCGAAGGCGGCTCACTGGCTCGATACTGACGCTGAGGTACGAAAGGTGGGGAGCAAACAGGATTAGATACCCTGGTAGTCCACACCGTAAACGATGAATGCCAGTCGTCGGGGATCTGTTCGGTGACACACCTAACGGATTAAGCATTCCGCCTGGGGAGTACGGTCGCAAGATTAAAACTCAAAGGAATTGACGGGGGCCCGCACAAGCGGTGGAGCATGTGGTTTAATTCGAAGCAACGCGCAGAACCTTACCAACCCTTGACATCCTGTGCAACCCGAGAGATCGGTT…	515F/1492R	97.01	Sulfitobacter	SILVA_LCA	0.064	8.571428571	Yes
MH3	difco_agar_half	pastelyellow	na	S. latissima	GWS	Oct.2020	CTCAACCCTGGAACTGCCTCCTAAACTCCTGGTCTTGAGTTCAGAGAGGTGAGTGGAATTCCAAGTGTAGAGGTGAAATTCGTAGATATTTGGAGGAACACCATGGCGAAGGCGGCTCACTGGCTCGATACTGACGCTGAGTACGAAAGTGTGGGGAGCAAACAGGATTAGATACCCTGGTAGTCCACACCGTAAACGATGAATGCCAGTCGTCGGGCAGTATACTGTTCGGTGACACACCTAACGGATTAAGCATTCCGCCTGGGGAGTACGGTCGCAAGATTAAAACTCAAAGGAATTGACGGGGGCCCGCACAAGCGGTGGAGCATGTGGTTTAATTCGAAGCAACGCGCAAACCTTACCAACCCTTGACATCCTGTGCAAACCCGAGAGATCGGG…	515F/1492R	98.2639	Sulfitobacter	SILVA_LCA	0.0695	16.42857143	Yes
T10	difco_agar_1/10	purple_black	na	S. latissima	GWS	Jan.2021	GTTACGGATTCTGGGCGTAAGCGTACGCAGGCGGTTTGTTAAGCGAGATGTGAAAGCCCCGGGCTCAACCTGGGAACTGCATTTCGAACTGGCAAACTAGAGTGTGATAGAGGGTGGTAGAATTTCAGGTGTAGCGGTGAAATGCGTAGAGATCTGAAGGAATACCGATGGCGAAGGCAGCCACCTGGGTCAACACTGACGCTCATGTACGAAAGCGTGGGGAGCAAACGGGATTAGATACCCCGGTAGTCCACGCCGTAAACGATGTCTACTAGAAGCTCGGAGCCTCGGTTCTGTTTTTCAAAGCTAACGCATTAAGTAGACCGCCTGGGGAGTACGGCCGCAAGGTTAAAACTCAAATGAATTGACGGGGGCCCGCACAAGCGGTGGAGCATGTGG…	515F	99.4559	Pseudoalteromonas	SILVA_LCA	0.07	4	Yes
T11	difco_agar_1/10	big_white	na	S. latissima	GWS	Jan.2021	CGTTTCGGAATTTGGGCGTAAGCGCGCGCAGGTGGTTCCTTAAGTCTGATGTGAAAGCCCACGGCTCAACCGTGGAGGGTCATTGGAAACTGGGGAACTTGAGTGCAGAAGAGGAAAGTGGAATTCCAAGTGTAGCGGTGAAATGCGTAGAGATTTGGAGGAACACCAGTGGCGAAGGCGACTTTCTGGTCTGTAACTGACACTGAGGCGCGAAAGCGTGGGGAGCAAACAGGATTAGATACCCTGGTAGTCCACGCCGTAAACGATGAGTGCTAAGTGTTAGAGGGTTTCCGCCCTTTAGTGCTGCAGCTAACGCATTAAGCACTCCGCCTGGGGAGTACGGCCGCAAGGCTGAAACTCAAAGGAATTGACGGGGGCCCGCACAAGCGGTGGAGCATG…	515F	99.0207	Bacillus	SILVA_LCA	0.0585	-3.125	No
T12	difco_agar_1/10	white-pearl	na	S. latissima	GWS	Jan.2021	CGTGTCGGAATATTGGGCGTAAGCGCGCGCAGGCGGTCCTTTAAGTCTGATGTGAAATCCCACGGCTCAACCGTGGAAGGTCATTGGAAACTGGGGGACTTGAGTACAGAAGAGGAAAGCGGAATTCCAAGTGTAGCGGTGAAATGCGTAGAGATTTGGAGGAACACCAGTGGCGAAGGCGGCTTTCTGGTCTGTAACTGACGCTGAGGCGCGAAAGCGTGGGGAGCAAACAGGATTAGATACCCTGGTAGTCCACGCCGTAAACGATGAGTGCTAAGTGTTAGGGGGTTTCCGCCCCTTAGTGCTGCAGCTAACGCATTAAGCACTCCGCCTGGGGAGTACGGTCGCAAGACTGAAACTCAAAGGAATTGACGGGGGCCCGCACAAGCGGTGGAGCAT…	515F	98.1	Planococcaceae	SILVA_LCA	0.0625	-8.5	No
T13	difco_agar_1/4	orange	na	S. latissima	GWS	Jan.2021	GCCGGTCGGATTCTGGGCGTAAGCGCGCGCTAGCGGCTTTTTAAGTCAGAGGTGAAATCCCAGGGCTCAACCCTGGAACTGCCTTTGAAACTGGAAAGCTAGAATATTGGAGAGGTAAGTGGAATTCCGAGTGTAGAGGTGAAATTCGTAGATATTCGGAAGAACACCAGTGGCGAAGGCGACTTACTGGACAATTATTGACGCTGAGGTGCGAAAGCGTGGGGAGCAAACAGGATTAGATACCCTGGTAGTCCACGCCGTAACGATGATAACTAGCTGTCCGGGCTCATAGAGCTTGGGTGGCGCAGCTAACGCATTAAGTTATCCGCCTGGGGAGTACGGTCGCAAGATTAAAACTCAAAGGAATTGACGGGGGCCTGCACAAGCGGTGGAGCATGT…	515F	98.1073	Erythrobacter	LTP_LCA	0.0565	-31	No
T14	difco_agar_1/4	yellow	na	S. latissima	GWS	Jan.2021	TCTGCCGCTCAACGGTAGAACTGCCTTTGATACTGTCGGTCTTGAGTTATAGTGAAGTTGCCGGAATATGTAGTGTAGCGGTGAAATGCATAGATATTACATAGAACACCGATTGCGAAGGCAGGTGACTAACTATATACTGACGCTGATGGACGAAAGCGTGGGGAGCGAACAGGATTAGATACCCTGGTAGTCCACGCCGTAAACGATGGATACTAGCTGTCCGGAACCTTGAGTTCTGGGCGGCCAAGCGAAAGTGATAAGTATCCCACCTGGGGAGTACGTTCGCAAGAATGAAACTCAAAGGAATTGACGGGGGCCCGCACAAGCGGTGGAGCATGTGGTTTAATTCGATGATACGCGAGGAACCTTACCAGGGCTTAAATGCATATTGACAGG…	515F	99.6532	Maribacter	SILVA_LCA	0.077	27.14285714	Yes
T15	difco_agar_1/4	white_yellow	na	S. latissima	GWS	Jan.2021	CGACGTTCGGATTTGGGTTAAGGGTCCGTAGGCGGGCTGTTAAGTCAGAGGTGAAATGCTGCGGCTCAACCGTATGCCTGCCTTTGATACTGGCGGTCTTGATTATAGTGAAATGGCTAAATAAGTAGTGTACGGTGAAATGCATAAATTTTACTTAAAATACCGATGGCAAGGCAGGTCACTAACTATACACTGACCTAATGGACAAACGGGTACGAACAGGATTAAATACCCGGTATCCACCCGTAAACGATGGATACTAGCTGTTCGGTTTCGACTGACGGCCAACGAAATGATAAGTATCCCACCTGGGGAGTACGTTCGCAGAATGAAACTCACAGGAATTGACGGGGCCCGCACAAGCGGTGGAGCAGTGGTTTAATTCATGATACCGAGGAA…	515F	94.43	Cellulophaga	SILVA_LCA	0.0715	19.28571429	Yes
T16	difco_agar_1/4	yellow	na	S. latissima	GWS	Jan.2021	CGACGTTTCGGATTTGGGTTTAAGGGTCCGTAGGCGGGCTGTTAAGTCAGAGGTGAAATGCTGCGGCTCAACCGTATGCACTGCCTTTGATACTGGCGGTCTTGAGTTATAGTGAAGTGGCTAGAATAAGTAGTGTAGCGGTGAAATGCATAGATATTACTTAGAATACCGATTGCGAAGGCAGGTCACTAACTATACACTGACGCTGATGGACGAAAGCGTGGGTAGCGAACAGGATTAGATACCCTGGTAGTCCACGCCGTAAACGATGGATACTAGCTGTTCGGTTTTCGGACTGAGCGGCCAAGCGAAAGTGATAAGTATCCCACCTGGGGAGTACGTTCGCAAGAATGAAACTCAAAGGAATTGACGGGGGCCCGCACAAGCGGTGGAGCATGT…	515F	98.9201	Cellulophaga	SILVA_LCA	0.0605	3.571428571	Yes
T17	difco_agar_1/4	white_front	brown_under	S. latissima	GWS	Jan.2021	sequence failed	515F	NA	Unidentified	NA	0.057	-1.428571429	No
T2	difco_agar_1/10	orange	na	S. latissima	GWS	Jan.2021	GCGTTGGAATCTGGGCGTAAGCGCGCGTAGGCGGCTTTTTAAGTCAGAGGTGAAATCCCAGGGCTCAACCCTGGAACTGCCTTTGAAACTGGAAAGCTAGAATATTGGAGAGGTAAGTGGAATTCCGAGTGTAGAGGTGAAATTCGTAGATATTCGGAAGAACACCAGTGGCGAAGGCGACTTACTGGACAATTATTGACGCTGAGGTGCGAAAGCGTGGGGAGCAAACAGGATTAGATACCCTGGTAGTCCACGCCGTAAACGATGATAACTAGCTGTCCGGGTTCATAGAACTTGGGTGGCGCAGCTAACGCATTAAGTTATCCGCCTGGGGAGTACGGTCGCAAGATTAAAACTCAAAGGAATTGACGGGGGCCTGCACAAGCGGTGGAGCATGTG…	515F	98.12	Erythrobacter	SILVA_LCA	NA	NA	NA
T3	difco_agar_1/10	white_brown	na	S. latissima	GWS	Jan.2021	GGTTCGGAATTATTGGGCGTAAGAGCTCGTAGGCGGCTTGTTGCGTCGATTGTGAAAGCCCGGGGCTTAACCCCGGGATCTGCATTCGATACTGGCAGGCTTAGAAGTTGTGGTAGAGGGAGATCGAATTCCTGGTGTACGGTGAAATGCGCAGATATCAGGAGGAACACCGGTGGCGAAGGCGGATCTCTGGGCCATTACTGACGCTGAGGAGCGAAAGCGTGGGGAGCGAACAGGATTAGATACCCTGGTAGTCCACGCCGTAAACGTTGGGAACTAGGTGTTGGCGACATTCCACGTCGTCGGTGCCGCACTAACGCATTAAGTTCCCCGCCTGGGGAGTACGGCCGCAAGGCTAAAACTCAAAGGAATTGACGGGGGCCCGCACAAGCAGCGGAG…	515F	96.463	Streptomyces	SILVA_LCA	NA	NA	NA
T4	difco_agar_1/10	yellow	na	S. latissima	GWS	Jan.2021	CCACGTTTCGGATTGGGTTTAAGGGTCCGTAGGCGGGCTGTTAAGTCAGAGGTGAAATGCTGCGGCTCAACCGTATGCACTGCCTTTGATACTGGCGGTCTTGAGTTATAGTGAAGTGGCTAGAATAAGTAGTGTAGCGGTGAAATGCATAGATATTACTTAGAATACCGATTGCGAAGGCAGGTCACTAACTATACACTGACGCTGATGGACGAAAGCGTGGGTAGCGAACAGGATTAGATACCCTGGTAGTCCACGCCGTAAACGATGGATACTAGCTGTTCGGTTTTCGGACTGAGCGGCCAAGCGAAAGTGATAAGTATCCCACCTGGGGAGTACGTTCGCAAGAATGAAACTCAAAGGAATTGACGGGGGCCCGCACAAGCGGTGGAGCATGTG…	515F	98.5027	Cellulophaga	SILVA_LCA	0.0605	3.571428571	Yes
T5	difco_agar_1/10	brown	na	S. latissima	GWS	Jan.2021	CGAGTTCGGATTTGGGTTAAGGGTCCGTAGGCGGGCTGTTAAGTCAGAGGTGAAATGCTGCGGCTCAACCGTATGCACTGCCTTTGATACTGGCGGTCTTGAGTTATAGTGAAGTGGCTAGAATAAGTAGTGTAGCGGTGAAATGCATAGATATTACTTAGAATACCGATTGCGAAGGCAGGTCACTAACTATACACTGACGCTGATGGACGAAAGCGTGGGTAGCGAACAGGATTAGATACCCTGGTAGTCCACGCCGTAAACGATGGATACTAGCTGTTCGGTTTTCGGACTGAGCGGCCAAGCGAAAGTGATAAGTATCCCACCTGGGGAGTACGTTCGCAAGAATGAAACTCAAAGGAATTGACGGGGGCCCGCACAAGCGGTGGAGCATGTGGT…	515F	98.1779	Cellulophaga	SILVA_LCA	0.061	4.285714286	Yes
T6	difco_agar_1/10	white_pink	na	S. latissima	GWS	Jan.2021	CGTTGCCGGAATATTGGGCGTAAGCGCGCGCAGGCGGTTCTTTAAGTCTGATGTGAAAGCCCACGGCTCAACCGTGGAGGGTCATTGGAAACTGGAGAACTTGAGTACAGAAGAGGAAAGCGGAATTCCACGTGTAGCGGTGAAATGCGTAGAGATGTGGAGGAACACCAGTGGCGAAGGCGGCTTTCTGGTCTGTAACTGACGCTGAGGCGCGAAAGCGTGGGGAGCAAACAGGATTAGATACCCTGGTAGTCCACGCCGTAAACGATGAGTGCTAAGTGTTAGGGGGTTTCCGCCCCTTAGTGCTGCAGCTAACGCATTAAGCACTCCGCCTGGGGAGTACGGCCGCAAGGCTGAAACTCAAAGGAATTGACGGGGACCCGCACAAGCGGTGGAGCA…	515F	99.0419	Sporosarcina	SILVA_LCA	0.062	5.714285714	Yes
T7	difco_agar_1/10	light_orange	na	S. latissima	GWS	Jan.2021	sequence failed	515F	NA	Unidentified	NA	0.1115	79	Yes
T8	difco_agar_1/10	white_brown	brown_under	S. latissima	GWS	Jan.2021	sequence failed	515F	NA	Unidentified	NA	0.058	-3.75	No
T9	difco_agar_1/10	hot_pink	na	S. latissima	GWS	Jan.2021	sequence failed	515F	NA	Unidentified	NA	0.061	0	No
