# Supplementary material for: An experimental test of the influence of microbial manipulation on sugar kelp (Saccharina latissima) supports the core influences host function hypothesis
Source: Appl Environ Microbiol. 2025 May 29;91(6):e00301-25. doi: 10.1128/aem.00301-25 (PMC12175540; doi:10.1128/aem.00301-25)
Supplement: Table S2 — IndVal analysis output. [file aem.00301-25-s0003.csv]

Indicator species (IndVal) analysis for wild S. latissima against environments at bacterial ASV level							Indicator species (IndVal) analysis for wild S. latissima against environments at bacterial genus level
Taxa	16S sequences	Specificity	Frequency	IndVal Index	P.value		Taxa	Specificity	Frequency	IndVal Index	P.value
ASV3.Litorimonas	TACGGAGGGGGCTAGCGTTGTTCGGAATTACTGGGCGTAAAGCGTGCGTAGGCGGATCAATAAGTAAGGGGTGAAATCCCGAGGCTCAACCTCGGAACTGCCTCTTAAACTGTTGGTCTTGAGTTCTGGAGAGGTGAGTGGAATTGCTAGTGTAGAGGTGAAATTCGTAGATATTAGCAGGAACACCAGAGGCGAAGGCGGCTCACTGGACAGATACTGACGCTGAGGCACGAAAGTGTGGGGAGCAAACAGGATT	0.97251	0.94416	0.958	0.001***		Persicirhabdus	0.9755	0.9492	0.962	0.001***
ASV2.Maribacter	TACGGAGGGTCCGAGCGTTATCCGGAATTATTGGGTTTAAAGGGTCCGTAGGCGGGCAGCTAAGTCAGTGGTGAAAGTTTGCAGCTCAACTGTAAAATTGCCTTTGATACTGGTTGTCTTGAGTTATAGTGAAGTTGCCGGAATATGTAGTGTAGCGGTGAAATGCATAGATATTACATAGAACACCGATTGCGAAGGCAGGTGACTAACTATATACTGACGCTGATGGACGAAAGCGTGGGGAGCGAACAGGATT	0.98755	0.92386	0.955	0.001***		Maribacter	0.9562	0.9442	0.95	0.001***
ASV1.Persicirhabdus	TACGAAGGTCCCGAGCGTTATTCGGAATCACTGGGCGTAAAGAGTACGTAGGCGGTTTGGTAAGTCAGGTGTGAAATCCCGAAGCTCAACTTCGGAACTGCATCCGATACTGCCAGACTAGAGAAATGGAGGGGCAGGTGGAATTCTCGGTGTAGCAGTGAAATGCGTGGATATCGAGAGGAAGACCAATGGCGAAGGCAGCCTGCTGGACATTTTCTGACGCTGAGGTACGAAGGCTAGGGTAGCAAAAGGGATT	0.99305	0.86802	0.928	0.001***		Litorimonas	0.9157	0.9695	0.942	0.001***
ASV7.Hellea	TACGGAGGGGGCTAGCGTTGTTCGGAATTACTGGGCGTAAAGCGTGCGTAGGCGGATTATTAAGTTAGAGGTGAAATCCCAGGGCTCAACCCTGGAACTGCCTTTAAAACTGGTAATCTAGAGTTATGGAGAGGTAAGTGGAATTCCTAGTGTAGAGGTGAAATTCGTAGATATTAGGAGGAACACCAGAGGCGAAGGCGGCTTACTGGACATATACTGACGCTGAGGCACGAAAGTGTGGGTAGCAAACAGGATT	0.98498	0.81218	0.894	0.001***		Granulosicoccus	0.9548	0.9036	0.929	0.001***
ASV4.Cocleimonas	TACAGAGGGTGCAAGCGTTAATCGGAATTACTGGGCGTAAAGCGCGCGTAGGCGGCTAAATAAGTCAGATGTGAAATCCCCGGGCTCAACCTGGGAACTGCATCTGATACTGTTTAGCTAGAGTTTAGGAGAGGGAAGTAGAATTTCAGGTGTAGCGGTGAAATGCATAGAGATCTGAAGGAATACCAGTGGCGAAGGCGACTTCCTGGCCTAGAACTGACGCTGAGGTGCGAAAGCGTGGGTAGCAAACGGG	0.97942	0.7665	0.866	0.001***		Hellea	0.9642	0.8883	0.925	0.001***
ASV6.Granulosicoccus	TACGGAGGGTGCAAGCGTTAATCGGAATTACTGGGCGTAAAGCGCGCGTAGGCGGCTTAGTCAGTCAGATGTGAAATCCCCGAGCTCAACTTGGGAACTGCATTTGATACTGCTAGGCTAGAGTATGTTAGAGGAATGCGGAATTCCGGGTGTAGCGGTGAAATGCGTAGATATCCGGAGGAACATCAGTGGCGAAGGCGGCATTCTGGAACAATACTGACGCTGAGGTGCGAAAGCGTGGGGAGCAAACAGGATT	0.99586	0.64467	0.801	0.001***		Cocleimonas	0.9532	0.797	0.872	0.001***
ASV11.Ectothiorhodospiraceae	TACGGAAGGTGCAAGCGTTAATCGGAATTACTGGGCGTAAAGCGCGCGTAGGCGGTTTTGTCAGTCGGATGTGAAAGCCCAGGGCTCAACCTTGGAACTGCATTCGATACTGCAAGACTAGAGTATGGTAGAGGAGAGTGGAATTCCAGGTGTAGCGGTGAAATGCGTAGATATCTGGAGGAACACCAGTGGCGAAGGCGACTCTCTGGCCCAATACTGACGCTGAGGTGCGAAAGCGTGGGGAGCAAACAGGATT	0.98741	0.56345	0.746	0.001***		Ectothiorhodospiraceae	0.9704	0.5888	0.756	0.001***
ASV10.Rubritalea	TACGAAGGTCCCGAGCGTTATTCGGAATCACTGGGCGTAAAGGGAGCGTAGGCGGCGCGGTAAGTCAGATGTGAAAGCCCAAGGCTCAACCTTGGAACTGCATTCGATACTGCCGTGCTAGAGTAATGGAGAGGTAAATGGAATTTTGGGTGTAGCAGTGAAATGCGTGGATATCCAAAGGAAGACCAATGGCGAAGGCAATTTACTGGACATTTACTGACGCTGAGGCTCGAAGGCTAGGGTAGCGAAAGGG	0.98037	0.52792	0.719	0.001***		Marixanthomonas	0.9289	0.5533	0.717	0.001***
ASV15.Granulosicoccus	TACGGAGGGTGCAAGCGTTAATCGGAATTACTGGGCGTAAAGCGCGCGTAGGCGGCTTGGTCAGTCAGATGTGAAATCCCCGAGCTCAACTTGGGAACTGCATTTGATACTGCCAGGCTAGAGTATGTTAGAGGAATGCGGAATTCCGGGTGTAGCGGTGAAATGCGTAGATATCCGGAGGAACATCAGTGGCGAAGGCGGCATTCTGGAACAATACTGACGCTGAGGTGCGAAAGCGTGGGGAGCAAACAGGATT	0.97306	0.52792	0.717	0.001***		Tateyamaria	0.9287	0.2487	0.481	0.001***
ASV27.Loktanella	TACGGAGGGGGTTAGCGTTGTTCGGAATTACTGGGCGTAAAGCGCACGTAGGCGGATCAATAAGTTAGAGGTGAAATCCCAGGGCTCAACCCTGGAACTGCCTTTAATACTGTTGGTCTAGAGTTCGAGAGAGGTAAGTGGAATTCCGAGTGTAGAGGTGAAATTCGTAGATATTCGGAGGAACACCAGTGGCGAAGGCGGCTTACTGGCTCGATACTGACGCTGAGGTGCGAAAGTGTGGGGAGCAAACAGGATT	0.94951	0.53299	0.711	0.001***		Olleya	0.8721	0.203	0.421	0.024*
ASV19.Blastopirellula	TACGAACTGTGCAAACGTTATTCGGAATCACTGGGCTTAAAGGGTGCGTAGGCGGGTTTATAGGTCAGATGTGAAAGCCCACGGCTCAACCGTGGAATTGCGTTTGAAACCATAAGTCTTGAGGGGATCAGAGGAGAGCGGAACTGATGGTGGAGCGGTGAAATGCGTTGATATCATCAGGAACACCGGTGGCGAAAGCGGCTCTCTGGGATCTTTCTGACGCTGAGGCACGAAAGCTAGGGGAGCGAACGGG	0.97532	0.51777	0.711	0.001***		Amoebophilaceae	0.9925	0.1574	0.395	0.001***
ASV29.Marixanthomonas	TACGGAGGGTCCGAGCGTTATCCGGAATCATTGGGTTTAAAGGGTCCGTAGGCGGGCAGCTAAGTCAGTGGTGAAAGTTTGCAGCTCAACTGTAAAATTGCCATTGAAACTGGTTGTCTTGAATCGTTGTGAAGTGGTTAGAATAAGTAGTGTAGCGGTGAAATGCATAGATATTACTTAGAATACCGATTGCGAAGGCAGATCACTAACAACGTATTGACGCTGAGGGACGAAAGCGTGGGGAGCGAACAGG	0.93184	0.53299	0.705	0.001***		Croceitalea	0.8494	0.1218	0.322	0.029*
ASV49.Litorimonas	TACGGAGGGGGCTAGCGTTGTTCGGAATTACTGGGCGTAAAGCGTGCGTAGGCGGACTATTAAGTTAGATGTGAAATCCCAGGGCTCAACCCTGGAACTGCATTTAAAACTGGTAGTCTTGAGTTCTGGAGAGGTAAGTGGAATTCCTAGTGTAGAGGTGAAATTCGTAGATATTAGGAGGAACACCAGAGGCGAAGGCGGCTTACTGGACAGATACTGACGCTGAGGCACGAAAGTGTGGGTAGCAAACAGGATT	0.89522	0.49761	0.674	0.001***
ASV28.Roseibacillus	TACGAAGGTCCCAAGCGTTGTTCGGAATAACTGGGCGTAAAGCGTGTGTAGGCTGCGCGGAAAGTCAAATGTGAAAGCTAGGGGCTCAACCTCTAAACTGCATTCGATACTCCCGTGCTAGAGTAATGGAGAGGTAAGTGGAATTCCCGGTGTAGCAGTGAAATGCGTAGATATCGGGAGGAACATCAATGGCGAAGGCAACTTACTGGACATTTACTGACGCTCAGACACGAAGGCTAGGGGAGCGAAAGGG	0.97946	0.43655	0.654	0.001***
ASV52.Roseibacillus	TACGAAGGTCCCAAGCGTTGTTCGGAATCACTGGGCGTAAAGAGTATGTAGGCGGCGCGGAAAGTCAGATGTGAAATCCCAAGGCTCAACCTTGGAACTGCATCCGATACTCCCGTGCTAGAGTAATGGAGGGGTAGATGGAATTCTCGGTGTAGCAGTGAAATGCGTTGATATCGAGAGGAAGACTTGTGGCGAAGGCGATCTACTGGACATTTACTGACGCTGAGATACGAAGGCTAGGGTAGCGAAAGGG	0.99389	0.32995	0.573	0.001***		*bold face indicates core bacteria determined by a setting creteria at >0.7 IndVal index
ASV126.Granulosicoccus	TACGGAGGGTGCAAGCGTTAATCGGAATTACTGGGCGTAAAGCGCGCGTAGGCGGCTTGTTAAGTCAGATGTGAAATCCCCGGGCTCAACCTGGGAACTGCATTTGATACTGCCAAGCTAGAGTATGTTAGAGGAATGCGGAATTCCAGGTGTAGCGGTGAAATGCGTAGATATCTGGAGGAACATCAGTGGCGAAGGCGGCATTCTGGAACAATACTGACGCTGAGGTGCGAAAGCGTGGGGAGCAAACAGGATT	0.99866	0.3198	0.565	0.001***
ASV40.Saprospiraceae	TACGGAGGGTGCAAGCGTTATCCGGAATTACTGGGTTTAAAGGGTGCGCAGGCGGGCTATTAAGTCAGAGGTGAAAGCTATGAGCTTAACTTATAAATTGCCTTTGATACTGATAGTCTTGAATTAGGTTGAGGTTAGCGGAATGTGGAGTGTAGCGGTGAAATGCATAGATATTCCATAGAACACCAATTGCGAAGGCAGCTGGCTAGGCCTTAATTGACGCTGAGGCACGAAAGCGTGGGGAGCGAACAGG	0.9348	0.30457	0.534	0.001***
ASV60.Erythrobacter	TACGGAGGGAGCTAGCGTTGTTCGGAATTACTGGGCGTAAAGCGCGCGTAGGCGGCTTATCAAGTCAGGGGTGAAATCCCGGAGCTCAACTCCGGAACTGCCCCTGAAACTGGTAAGCTAGAATATTGGAGAGGTAAGTGGAATTCCGAGTGTAGAGGTGAAATTCGTAGATATTCGGAAGAACACCAGTGGCGAAGGCGACTTACTGGACAATTATTGACGCTGAGGTGCGAAAGCGTGGGGAGCAAACAGGATT	0.98592	0.27919	0.525	0.001***
ASV73.Persicirhabdus	TACGAAGGTCCCGAGCGTTATTCGGAATCACTGAGCGTAAAGAGTACGTAGGCGGTTTGGTAAGTCAGGTGTGAAATCCCGAAGCTCAACTTCGGAACTGCATCCGATACTGCCAGACTAGAGAAATGGAGGGGCAGGTGGAATTCTCGGTGTAGCAGTGAAATGCGTGGATATCGAGAGGAAGACCAATGGCGAAGGCAGCCTGCTGGACATTTTCTGACGCTGAGGTACGAAGGCTAGGGTAGCAAAAGGGATT	1	0.25888	0.509	0.001***
ASV363.Rhodobacteraceae	TACGAAGGGGACTAGCGTTGTTCGGAATTACTGGGCGTAAAGCGCGTGTAGGCTGACTAGTCAGTCAGGGGTGAAATCCCAGGGCTCAACCCTGGAACTGCCTCTGATACTGCTAGTCTGGAGTCCGGTAGAGGTGAGTGGAATTCCGAGTGTAGAGGTGAAATTCGTAGATATTCGGAGGAACACCAGTGGCGAAGGCGGCTCACTGGACCGGTACTGACGCTGAGACGCGAAAGTGTGGGGAGCAAACAGGATT	0.97215	0.24365	0.487	0.001***
ASV68.Tateyamaria	TACGGAGGGGGTTAGCGTTGTTCGGAATTACTGGGCGTAAAGCGCACGTAGGCGGACTATTAAGTGTAGGGTGAAATCCCAGGGCTCAACCCTGGAACTGCCTTACATACTGGTAGTCTTGAGTTCGAGAGAGGTGAGTGGAATTCCGAGTGTAGAGGTGAAATTCGTAGATATTCGGAGGAACACCAGTGGCGAAGGCGGCTCACTGGCTCGATACTGACGCTGAGGTGCGAAAGTGTGGGGAGCAAACAGG	0.949	0.24873	0.486	0.001***
ASV196.Arenicella	TACGGAGGGTGCAAGCGTTAATCGGAATTACTGGGCGTAAAGCGCGCGTAGGTGGTTTGTTAAGTTAGATGTGAAAGCCCTGGGCTCAACCTAGGAATTGCATTTAAAACTGGCTTACTAGAGTATGGTAGAGGGAAGTGGAATTCCACATGTAGCGGTGAAATGCGTAGAGATGTGGAGGAACACCAGTGGCGAAGGCGACTTCCTGGACCAATACTGACACTGAGGTGCGAAAGCGTGGGGAGCAAACAGG	0.91174	0.2335	0.461	0.001***
ASV25.Granulosicoccus	TACGGAGGGTGCAAGCGTTAATCGGAATTACTGGGCGTAAAGCGCGCGTAGGCGGCTTAGTCAGTCAGATGTGAAATCCCCGAGCTTAACTTGGGAACTGCATTTGATACTGCTAGGCTAGAGTATGTTAGAGGAATGCGGAATTCCGGGTGTAGCGGTGAAATGCGTAGATATCCGGAGGAACATCAGTGGCGAAGGCGGCATTCTGGAACAATACTGACGCTGAGGTGCGAAAGCGTGGGGAGCAAACAGGATT	1	0.20812	0.456	0.001***
ASV58.Algitalea	TACGGAGGATCCAAGCGTTATCCGGAATCATTGGGTTTAAAGGGTCCGTAGGCGGATTTATAAGTCAGTGGTGAAAGTTTGCGGCTCAACCGTAAAATTGCCATTGATACTGTAAGTCTTGAATTACTATGAAGTGGTTAGAATAAGTAGTGTAGCGGTGAAATGCATAGATATTACTTAGAATACCGATTGCGAAGGCAGATCACTAATAGTACATTGACGCTGAGGGACGAAAGCGTGGGTAGCGAACAGG	0.94006	0.21827	0.453	0.002**
ASV183.Sedimentitalea	TACGGAGGGGGTTAGCGTTGTTCGGAATTACTGGGCGTAAAGCGTACGTAGGCGGATCAGAAAGTATGGGGTGAAATCCCAGGGCTCAACCCTGGAACTGCCTCATAAACTCCTGGTCTTGAGTTCGAGAGAGGTGAGTGGAATTCCGAGTGTAGAGGTGAAATTCGTAGATATTCGGAGGAACACCAGTGGCGAAGGCGGCTCACTGGCTCGATACTGACGCTGAGGTACGAAAGTGTGGGGAGCAAACAGGATT	0.83685	0.2335	0.442	0.001***
ASV103.Sulfitobacter	TACGGAGGGGGCTAGCGTTGTTCGGAATTACTGGGCGTAAAGCGTACGTAGGCGGATCAGAAAGTATGGGGTGAAATCCCGGGGCTCAACCCCGGAACTGCCTCATAAACTCCTGGTCTTGAGTTCGAGAGAGGTGAGTGGAATTCCAAGTGTAGAGGTGAAATTCGTAGATATTTGGAGGAACACCAGTGGCGAAGGCGGCTCACTGGCTCGATACTGACGCTGAGGTACGAAAGTGTGGGGAGCAAACAGGATT	0.9784	0.19289	0.434	0.001***
ASV32.Litorimonas	TACGGAGGGGGCTAGCGTTGTTCGGAATTACTGGGCGTAAAGCGTGCGTAGGCGGATTAATAAGTAAGGGGTGAAATCCCGAGGCTCAACCTCGGAACTGCCTCTTAAACTGTTAGTCTTGAGTTCTGGAGAGGTGAGTGGAATTGCTAGTGTAGAGGTGAAATTCGTAGATATTAGCAGGAACACCAGAGGCGAAGGCGGCTCACTGGACAGATACTGACGCTGAGGCACGAAAGTGTGGGGAGCAAACAGGATT	0.98521	0.18274	0.424	0.001***
ASV381.Granulosicoccus	TACTAAAGGTGCGAGCGTTAATCGGAATTACTGGGCGTAAAGCGCGCGTAGGCGGCTTGACAAGTTGGATGTGAAATCCCCGAGCTCAACTCGGGAACTGCATTCAAAACTGTCAGGCTAGAGTGTGTAAGAGGATAGTGGAATTCCAGGTGTAGCGGTGAAATGCGTAGATATCTGGAGGAACATCAGTGGCGAAGGCGACTATCTGGTACAACACTGACGCTGAGGTGCGAAAGCGTGGGGAGCAAACAGGATT	0.98458	0.18274	0.424	0.001***
ASV61.Olleya	TACGGAGGATCCAAGCGTTATCCGGAATCATTGGGTTTAAAGGGTCCGTAGGTGGATAATTAAGTCAGAGGTGAAATCCTGCAGCTTAACTGTAGAATTGCCTTTGATACTGGTTATCTTGAGTTATTATGAAGTAGTTAGAATATGTAGTGTAGCGGTGAAATGCATAGATATTACATAGAATACCAATTGCGAAGGCAGATTACTAATAATATACTGACACTGATGGACGAAAGCGTGGGGAGCGAACAGG	1	0.17766	0.422	0.001***
ASV88.Persicirhabdus	TACGAAGGTCCCGAGCGTTATTCGGAATCACTGGGCGTAAAGAGTACGTAGGCGGTTTGGTAAGTCAGGTGTGAAATCCCGAAGCTCAACTTCGGAACTGCATCCGATACTGCCAGGCTAGAGAAATGGAGGGGCAGGTGGAATTCTCGGTGTAGCAGTGAAATGCGTGGATATCGAGAGGAAGACCAATGGCGAAGGCAGCCTGCTGGACATTTTCTGACGCTGAGGTACGAAGGCTAGGGTAGCAAAAGGGATT	1	0.16751	0.409	0.001***
ASV337.Amoebophilaceae	TACGGAGGGTGCAAGCGTTATCCGGATTTATTGGGTTTAAAGGGTGCGTAGGCGGCTTTTTAAGTCAGTTGTGAAATACTAGCGCTTAACGCTAGAACTGCAATTGATACTGGAAGGCTTGAGTCAAGAAGAGGCAAGTAGAATTTATGGTGTAGTAGTGAAATGCTTAGATATCATAAGGAATACCAATAGCGAAGGCAGCTTGCTGGTCTTGTACTGACGCTGAGGCACGAAAGCGTGGGGAGCAAACAGG	1	0.15736	0.397	0.001***
ASV174.Pseudahrensia	TACGAAGGGGGCTAGCGTTGTTCGGAATAACTGGGCGTAAAGCGCACGTAGGCGGATTGGAAAGTTAGAGGTGAAATCCCAGGGCTCAACCCTGGAACTGCCTTTAAAACTATCAGTCTAGAGGTCAAGAGAGGTGAGTGGAATTCCGAGTGTAGAGGTGAAATTCGTAGATATTCGGAGGAACACCAGTGGCGAAGGCGGCTCACTGGCTTGATACTGACGCTGAGGTGCGAAAGTGTGGGGAGCAAACAGG	0.99474	0.15736	0.396	0.001***
ASV81.Octadecabacter	TACGGAGGGGGTTAGCGTTGTTCGGAATTACTGGGCGTAAAGCGCACGTAGGCGGACTTTTAAGTTAGAGGTGAAATCCCAGGGCTCAACCCTGGAACTGCCTTTAATACTGGAAGTCTTGAGTTCGAGAGAGGTAAGTGGAATTCCAAGTGTAGAGGTGAAATTCGTAGATATTTGGAGGAACACCAGTGGCGAAGGCGGCTTACTGGCTCGATACTGACGCTGAGGTGCGAAAGCGTGGGGAGCAAACAGG	0.90609	0.17259	0.395	0.001***
ASV112.Sphingorhabdus	TACGGAGGGAGCTAGCGTTGTTCGGAATTACTGGGCGTAAAGAGTACGTAGGCGGTTATTCAAGTCAGAGGTGAAATCCCGGAGCTCAACTCCGGAACTGCCTTTGAAACTAAATAGCTAGAATATTGGAGAGGTGAGTGGAATTCCGAGTGTAGAGGTGAAATTCGTAGATATTCGGAAGAACACCAGTGGCGAAGGCGACTCACTGGACAATTATTGACGCTGAGGTACGAAAGCGTGGGGAGCAAACAGGATT	1	0.15228	0.39	0.001***
ASV278.Litorimonas	TACGGAGGGGGCTAGCGTTGTTCGGAATTACTGAGCGTAAAGCGTGCGTAGGCGGATCAATAAGTAAGGGGTGAAATCCCGAGGCTCAACCTCGGAACTGCCTCTTAAACTGTTGGTCTTGAGTTCTGGAGAGGTGAGTGGAATTGCTAGTGTAGAGGTGAAATTCGTAGATATTAGCAGGAACACCAGAGGCGAAGGCGGCTCACTGGACAGATACTGACGCTGAGGCACGAAAGTGTGGGGAGCAAACAGGATT	1	0.14721	0.384	0.001***
ASV12.Sulfitobacter	TACGGAGGGGGTTAGCGTTGTTCGGAATTACTGGGCGTAAAGCGTACGTAGGCGGATCAGAAAGTAGGGGGTGAAATCCCAGGGCTCAACCCTGGAACTGCCTCCTAAACTCCTGGTCTTGAGTTCGAGAGAGGTGAGTGGAATTCCAAGTGTAGAGGTGAAATTCGTAGATATTTGGAGGAACACCAGTGGCGAAGGCGGCTCACTGGCTCGATACTGACGCTGAGGTACGAAAGTGTGGGGAGCAAACAGG	0.96506	0.15228	0.383	0.001***
ASV74.Hellea	TACGGAGGGGGCTAGCGTTGTTCGGAATTACTGGGCGTAAAGCGTGCGTAGGCGGATTGGAAAGTTAGATGTGAAATCCCAGGGCTCAACCCTGGAACTGCATTTAAAACTATCAGTCTAGAGTTCTGGAGAGGTAAGTGGAATTCCTAGTGTAGAGGTGAAATTCGTAGATATTAGGAGGAACACCAGAGGCGAAGGCGGCTTACTGGACAGACACTGACGCTGAGGCACGAAAGTGTGGGTAGCAAACAGG	0.9747	0.14721	0.379	0.001***
ASV310.Sphingorhabdus	TACGGAGGGAGCTAGCGTTGTTCGGAATTACTGGGCGTAAAGCGTACGTAGGCGGTTATTCAAGTCAGAGGTGAAATCCCGGGGCTCAACCCCGGAACTGCCTTTGAAACTAGATAGCTAGAATCATGGAGAGGTTAGTGGAATTCCGAGTGTAGAGGTGAAATTCGTAGATATTCGGAAGAACACCAGTGGCGAAGGCGACTAACTGGACATGTATTGACGCTGAGGTACGAAAGCGTGGGGAGCAAACAGG	0.91024	0.15228	0.372	0.001***
ASV555.Hyphomonadaceae	TACGAAGGGGGCTAGCGTTGTTCGGAATTACTGGGCGTAAAGAGTTCGTAGGCGGGCTATTAAGTCAGATGTGAAATCCCAGGGCTCAACCTTGGAACTGCATTTGAAACTGGTAGCCTAGAGGCTAGGAGAGGTCAGTGGAATACCGAGTGGAGAGGTGAAATTCGCAGATATTCGGTGGAACACCAGTGGCGAAGGCGACTGACTGGACTAGTACTGACGCTGAGGAACGAAAGTGTGGGGAGCAAACAGG	0.91583	0.14721	0.367	0.001***
ASV70.Arenicella	TACGGAGGGTGCAAGCGTTAATCGGAATTACTGGGCGTAAAGCGCGCGTAGGTGGTTGTTTAAGTTAGATGTGAAAGCCCTGGGCTTAACCTAGGAATTGCATTTAAAACTGGGCAACTAGAGTATGGTAGAGGGAAGTGGAATTCCACATGTAGCGGTGAAATGCGTAGAGATGTGGAGGAACACCAGTGGCGAAGGCGACTTCCTGGACCAATACTGACACTGAGGTGCGAAAGCGTGGGGAGCAAACAGG	0.82191	0.16244	0.365	0.017*
ASV120.Colwellia	TACGAGGGGTGCAAGCGTTAATCGGAATTACTGGGCGTAAAGCGTGCGTAGGCGGTTTGTTAAGCAAGATGTGAAAGCCCCGGGCTCAACCTGGGAACTGCATTTTGAACTGGCAGGCTAGAATCTTGTAGAGGGTAGTGGAATTTCCAGTGTAGCGGTGAAATGCGTAGAGATTGGAAGGAACATCAGTGGCGAAGGCGGCTACCTGGACAAAGATTGACGCTGAGGCACGAAAGCGTGGGGAGCAAACAGG	0.90975	0.13706	0.353	0.026*
ASV152.Hyphomonadaceae	TACGGAGGGGGCTAGCGTTGTTCGGAATTACTGGGCGTAAAGCGTGCGTAGGCGGATTAGTAAGTTAGAGGTGAAATCCCAGGGCTCAACCCTGGAACTGCCTTTAAAACTGCTAGTCTTGAGTTCTGGAGAGGTAAGTGGAATTCCTAGTGTAGAGGTGAAATTCGTAGATATTAGGAGGAACACCAGAGGCGAAGGCGGCTTACTGGACAGATACTGACGCTGAGGCACGAAAGTGTGGGGAGCAAACAGG	0.83106	0.14721	0.35	0.011*
ASV82.Dokdonia	TACGGAGGGTGCAAGCGTTATCCGGAATCATTGGGTTTAAAGGGTCCGTAGGCGGGCATATAAGTCAGTGGTGAAAGTCTGTGGCTCAACCATAGAATTGCCATTGAAACTGTATGTCTTGAATTATTGTGAAGTGGTTAGAATATGTAGTGTAGCGGTGAAATGCTTAGAGATTACATAGAATACCGATTGCGAAGGCAGATCACTAACAATATATTGACGCTGATGGACGAAAGCGTAGGTAGCGAACAGG	0.9475	0.1269	0.347	0.002**
ASV93.Maribacter	TACGGAGGGTCCGAGCGTTATCCGGAATTATTGGGTTTAAAGGGTCCGTAGGCGGGTAGCTAAGTCAGTGGTGAAAGTTTGCAGCTCAACTGTAAAATTGCCTTTGATACTGGTTGTCTTGAGTTATAGTGAAGTTGCCGGAATATGTAGTGTAGCGGTGAAATGCATAGATATTACATAGAACACCGATTGCGAAGGCAGGTGACTAACTATATACTGACGCTGATGGACGAAAGCGTGGGGAGCGAACAGGATT	1	0.11675	0.342	0.001***
ASV219.Erythrobacter	TACGGAGGGAGCTAGCGTTGTTCGGAATTACTGGGCGTAAAGCGAACGTAGGCGGTTATCCAAGTCAGGGGTGAAATCCCGGAGCTCAACTCCGGAACTGCCCTTGAAACTAGGTAACTAGAATCCTGGAGAGGTTAGTGGAATTCCGAGTGTAGAGGTGAAATTCGTAGATATTCGGAAGAACACCAGTGGCGAAGGCGACTGACTGGACAGGTATTGACGCTGAGGTTCGAAAGCGTGGGGAGCAAACAGG	1	0.11168	0.334	0.001***
ASV135.Celeribacter	TACGGAGGGGGTTAGCGTTGTTCGGAATTACTGGGCGTAAAGCGCACGTAGGCGGACTAATAAGTCAGAGGTGAAATCCCAGGGCTCAACCCTGGAACTGCCTTTGATACTGTTAGTCTTGAGTTCGAGAGAGGTGAGTGGAATTCCGAGTGTAGAGGTGAAATTCGTAGATATTCGGAGGAACACCAGTGGCGAAGGCGGCTCACTGGCTCGATACTGACGCTGAGGTGCGAAAGTGTGGGGAGCAAACAGG	0.97489	0.11168	0.33	0.001***
ASV128.Colwellia	TACGAGGGGTGCAAGCGTTAATCGGAATTACTGGGCGTAAAGCGTGCGTAGGTGGTTTGTTAAGCAAGATGTGAAAGCCCCGGGCTCAACCTGGGAACTGCATTTTGAACTGGCAAACTAGAGTTTTGTAGAGGGTAGTGGAATTTCCAGTGTAGCGGTGAAATGCGTAGAGATTGGAAGGAACATCAGTGGCGAAGGCGGCTACCTGGACAAAGACTGACACTGAGGCACGAAAGCGTGGGGAGCAAACAGG	0.85515	0.12183	0.323	0.007**
ASV16.Rubritalea	TACGAAGGTCCCGAGCGTTATTCGGAATCACTGGGCGTAAAGGGAGCGTAGGCGGCGTGGTAAGTCAGATGTGAAATCTGGAGGCTCAACCTCCAAACTGCATTCGATACTGCCGTGCTAGAGTAATGGAGAGGTAACTGGAATTCTCAGTGTAGCAGTGAAATGCGTAGATATTGAGAGGAAGACCAATGGCGAAAGCAGGTTACTGGACATTTACTGACGCTGAGGCTCGAAGGCTAGGGTAGCGAAAGGG	0.96224	0.1066	0.32	0.019*
ASV412.Cocleimonas	TACAGAGGGTGCAAGCGTTAATCGGAATTACTGAGCGTAAAGCGCGCGTAGGCGGCTAAATAAGTCAGATGTGAAATCCCCGGGCTCAACCTGGGAACTGCATCTGATACTGTTTAGCTAGAGTTTAGGAGAGGGAAGTAGAATTTCAGGTGTAGCGGTGAAATGCATAGAGATCTGAAGGAATACCAGTGGCGAAGGCGACTTCCTGGCCTAGAACTGACGCTGAGGTGCGAAAGCGTGGGTAGCAAACGGGATT	1	0.10152	0.319	0.001***
ASV320.Dokdonia	TACGGAGGGTGCAAGCGTTATCCGGAATCATTGGGTTTAAAGGGTCCGTAGGCGGGCATATAAGTCAGTGGTGAAAGTCTGCAGCTTAACTGTAGAACTGCCATTGATACTGTATGTCTTGAATTATTGTGAAGTGGTTAGAATATGTAGTGTAGCGGTGAAATGCTTAGAGATTACATAGAATACCGATTGCGAAGGCAGATCACTAACAATATATTGACGCTGATGGACGAAAGCGTAGGTAGCGAACAGG	0.86206	0.1066	0.303	0.04*
ASV368.Hellea	TACGGAGGGGGCTAGCGTTGTTCGGAATTACTGGGCGTAAAGCGTGCGTAGGCGGATTGGAAAGTTAGATGTGAAATCCCGAGGCTCAACCTCGGAACTGCATTTAAAACTCCCAGTCTAGAGTTCTGGAGAGGTAAGTGGAATTCCTAGTGTAGAGGTGAAATTCGTAGATATTAGGAGGAACACCAGAGGCGAAGGCGGCTTACTGGACAGATACTGACGCTGAGGCACGAAAGTGTGGGTAGCAAACAGG	0.8198	0.11168	0.303	0.044*
ASV1054.Rubidimonas	TACGGAGGGTCCAAGCGTTATCCGGAATCACTGGGTTTAAAGGGTGCGTAGGCGGCTAAATAAGTCAGAGGTGAAAGGCAGTAGCTTAACTATTGGAATGCCTTTGATACTGTTTAGCTAGAATATGGTTGAGGTTGGCGGAATACGGAGTGTAGCGGTGAAATGCATAGATATTCCGTAGAACACCGATTGAGAAGTCAGCTGACTAGACCATGATTGACGCTGAGGCACGAAAGCGTGGGTAGCGAACAGG	1	0.09137	0.302	0.001***
ASV171.Croceitalea	TACGGAGGGTCCGAGCGTTATCCGGAATCATTGGGTTTAAAGGGTCCGTAGGCGGGCTTATAAGTCAGGGGTGAAAGTTTGCAGCTCAACTGTAAAATTGCCTTTGATACTGTAAGTCTTGAGTTATAGTGAAGTTGCCGGAACATGTGGTGTAGCGGTGAAATGCATAGATATCACATAGAACACCAATTGCGAAGGCAGGTGACTAACTATATACTGACGCTGATGGACGAAAGCGTGGGGAGCGAACGGG	0.95254	0.09137	0.295	0.002**
ASV158.Maribacter	TACGGAGGGTCCGAGCGTTATCCGGAATTATTGAGTTTAAAGGGTCCGTAGGCGGGCAGCTAAGTCAGTGGTGAAAGTTTGCAGCTCAACTGTAAAATTGCCTTTGATACTGGTTGTCTTGAGTTATAGTGAAGTTGCCGGAATATGTAGTGTAGCGGTGAAATGCATAGATATTACATAGAACACCGATTGCGAAGGCAGGTGACTAACTATATACTGACGCTGATGGACGAAAGCGTGGGGAGCGAACAGGATT	1	0.08629	0.294	0.004**
ASV273.Hellea	TACGGAGGGGGCTAGCGTTGTTCGGAATTACTGAGCGTAAAGCGTGCGTAGGCGGATTATTAAGTTAGAGGTGAAATCCCAGGGCTCAACCCTGGAACTGCCTTTAAAACTGGTAATCTAGAGTTATGGAGAGGTAAGTGGAATTCCTAGTGTAGAGGTGAAATTCGTAGATATTAGGAGGAACACCAGAGGCGAAGGCGGCTTACTGGACATATACTGACGCTGAGGCACGAAAGTGTGGGTAGCAAACAGGATT	1	0.08629	0.294	0.002**
ASV155.Granulosicoccus	TACGGAGGGTGCAAGCGTTAATCGGAATTACTGGGCGTAAAGCGCGCGTAGGCGGCTTAGTCAGTCAGATGTGAAATCCCCGAGCTCAACTTGGGAACTGCATTTGATACTGCTAGGCTAGAGTATGTTAGAGGAATGCGGAATTCCGGGTGTAGCGGTGAAATGCGTAGATATCCGGAGGAACATCAGTGGCGAAGGCGGCATTCTGGGACAATACTGACGCTGAGGTGCGAAAGCGTGGGGAGCAAACAGG	0.99421	0.08629	0.293	0.001***
ASV312.Wenyingzhuangia	TACGGAGGGTCCAAGCGTTATCCGGAATCATTGGGTTTAAAGGGTTCGTAGGCGGGCTGATCAGTCAGAGGTGAAATCCAACAGCTTAACTGTTGAACTGCCTTTGATACTGTCAGTCTTGAGTCATATTGAAGTGGATAGAATATGTAGTGTAGCGGTGAAATGCATAGATATTACATAGAATACCGATTGCGAAGGCAGTCCACTAAGTATGTACTGACGCTGATGAACGAAAGCGTGGGGAGCGAACGGG	0.76929	0.1066	0.286	0.045*
ASV590.Erythrobacter	TACGGAGGGAGCTAGCGTTGTTCGGAATTACTGGGCGTAAAGAGAACGTAGGCGGTCTATCAAGTCAGGGGTGAAATCCCGGGGCTCAACCCCGGAACTGCCCTTGAAACTGATAAACTAGAATCCTGGAGAGGTTAGTGGAATTCCGAGTGTAGAGGTGAAATTCGTAGATATTCGGAAGAACACCAGTGGCGAAGGCGACTGACTGGACAGGTATTGACGCTGAGGTTCGAAAGCGTGGGGAGCAAACAGGATT	0.9375	0.08629	0.284	0.013*
ASV349.Profundimonas	TACGGAGGGTGCAAGCGTTAATCGGAATTACTGGGCGTAAAGCGCGCGTAGGCGGTTATTTAAGTCAGATGTGAAAGCCCTGGGCTCAACCTAGGAACTGCATCTGATACTGGATAACTAGAGTACAGAAGAGGGTGGTGGAATTTCCTGTGTAGCGGTGAAATGCGTAGATATAGGAAGGAACATCAGTGGCGAAGGCGGCCACCTGGTCTGATACTGACGCTGAGGTGCGAAAGCGTGGGGAGCAAACAGG	0.74631	0.1066	0.282	0.031*
ASV72.Persicirhabdus	TACGAAGGTCCCGAGCGTTATTCGGAATCACTGGGCGTAAAGAGTTCGTAGGCGGTTTGGTAAGTCAGGTGTGAAATCCCGGAGCTCAACTCCGGAACTGCATCCGATACTGCTAGACTTGAGTAATGGAGGGGCAGGTGGAATTCTTGGTGTAGCAGTGAAATGCGTGGATATCAAGAGGAAGACCAATGGCGAAGGCAGCCTGCTGGACATTTACTGACGCTGAGGAACGAAGGCTAGGGTAGCGAAAGGG	0.89362	0.08629	0.278	0.021*
ASV263.Granulosicoccus	TACGGAGGGTGCAAGCGTTAATCGGAATTACTGAGCGTAAAGCGCGCGTAGGCGGCTTAGTCAGTCAGATGTGAAATCCCCGAGCTCAACTTGGGAACTGCATTTGATACTGCTAGGCTAGAGTATGTTAGAGGAATGCGGAATTCCGGGTGTAGCGGTGAAATGCGTAGATATCCGGAGGAACATCAGTGGCGAAGGCGGCATTCTGGAACAATACTGACGCTGAGGTGCGAAAGCGTGGGGAGCAAACAGGATT	1	0.07614	0.276	0.004**
ASV136.Saprospiraceae	TACGGAGGGTGCAAGCGTTATCCGGAATTACTGGGTTTAAAGGGTGCGCAGGCGGGCTATTAAGTCAGGGGTGAAAGCTATAAGCTTAACTTATAAATTGCCTTTGATACTGATAGTCTTGAATTAGGTTGAGGTTAGCGGAATGTGGCATGTAGCGGTGAAATGCATAGATATGCCATAGAACACCAATTGCGAAGGCAGCTGGCTAGGCCTTAATTGACGCTGAGGCACGAAAGCGTGGGGAGCGAACAGG	1	0.07107	0.267	0.005**
ASV115.Altererythrobacter	TACGGAGGGAGCTAGCGTTGTTCGGAATTACTGGGCGTAAAGCGCGCGTAGGCGGCTTTTTAAGTCAGAGGTGAAATCCCAGGGCTCAACCCTGGAACTGCCTTTGAAACTGGGAAGCTAGAATATTGGAGAGGTCAGTGGAATTCCGAGTGTAGAGGTGAAATTCGTAGATATTCGGAAGAACACCAGTGGCGAAGGCGACTGACTGGACAATTATTGACGCTGAGGTGCGAAAGCGTGGGGAGCAAACAGGATT	0.99072	0.07107	0.265	0.021*
ASV297.Arenicella	TACGGAGGGTGCAAGCGTTAATCGGAATTACTGGGCGTAAAGCGCGCGTAGGTGGTTTGATAAGTTAGATGTGAAAGCCCTGGGCTTAACCTAGGAATTGCATTTAAAACTGTCTCACTAGAGTATGGTAGAGGGAAGTGGAATTCCACATGTAGCGGTGAAATGCGTAGAGATGTGGAGGAACACCAGTGGCGAAGGCGACTTCCTGGACTAATACTGACACTGAGGTGCGAAAGCGTGGGGAGCAAACAGG	0.97658	0.07107	0.263	0.015*
ASV216.Glaciecola	TACGGAGGGTGCAAGCGTTAATCGGAATTACTGGGCGTAAAGCGCACGCAGGTGGTCAATTAAGCTAGAAGTGAAAGCCCCGCGCTCAACGTGGGAAGGCCTTTTAGAACTGGTTGACTAGAGTCTTGGAGAGGAGAGTGGAATTTCAGGTGTAGCGGTGAAATGCGTAGATATCTGAAGGAACATCAGTGGCGAAGGCGACTCTCTGGCCAAAGACTGACACTCATGTGCGAAAGTGTGGGTAGCGAACAGG	0.909	0.07614	0.263	0.017*
ASV839.NS9_marine_group	TACGGAGGATGCAAGCGTTATCCGGATTTATTGGGTTTAAAGGGTCCGTAGGCGGATTTTTAAGTCAGTGGTGAAAGCCTACAGCTCAACTGTAGAACTGCCATTGATACTGAAAGTCTTGAATATATATGAAGTGGGCGGAATGCGTCATGTAGCGGTGAAATGCACAGATATGACGCAGAACACCAATTGCGAAGGCAGCTCACTAATGTATTATTGACGCTGAGGGACGAAAGCATGGGGAGCGAACAGGATT	0.94915	0.07107	0.26	0.02*
ASV576.Rhodobacteraceae	TACGGAGGGGGTTAGCGTTGTTCGGAATTACTGGGCGTAAAGCGTACGTAGGCGGATTATTAAGTTAGAGGTGAAATCCCAGGGCTCAACCCTGGAACTGCCTTTAATACTGGTAGTCTTGAGTTCGAGAGAGGTGAGTGGAATTCCAAGTGTAGAGGTGAAATTCGTAGATATTTGGAGGAACACCAGTGGCGAAGGCGGCTCACTGGCTCGATACTGACGCTGAGGTACGAAAGTGTGGGGAGCGAACAGGATT	0.98351	0.06599	0.255	0.011*
ASV399.Oleibacter	TACGGAGGGTGCAAGCGTTAATCGGAATTACTGGGCGTAAAGCGCGCGTAGGTTGATTGCTAAGCGAGATGTGAAAGCCCCGGGCTTAACCTGGGAACTGCATTTCGAACTGGTCGTCTAGAGTACAGTAGAGGGTGGCGGAATTTCCTGTGTAGCGGTGAAATGCGTAGAGATGGGAAGGAACATCAGTGGCGAAGGCGGCCACCTGGACTGATACTGACACTGAGGTGCGAAAGCGTGGGGAGCAAACAGGATT	1	0.06091	0.247	0.013*
ASV1013.Peredibacter	TACGGAGGGTGCAAGCGTTGTTCGGATTTACTGGGCGTAAAGCGCGCGCAGGCGGACTAATAAGTCAGATGTGAAATCCCAGGGCTCAACCCTGGAACTGCGTCTGAAACTATTAGTCTAGAGTCTCATAGGGGGTAGGGGAATTTCACGTGTAGGGGTAAAATCCGTAGAGATGTGAAGGAACACCGGTGGCGAAGGCGCCTACCTGGATGAGTACTGACGCTGAGGCGCGAAAGCGTGGGGAGCAAACAGG	1	0.06091	0.247	0.006**
ASV24.Persicirhabdus	TACGAAGGTCCCGAGCGTTATTCGGAATCACTGGGCGTAAAGAGTACGTAGGCGGTTTGGTAAGTCAGGTGTGAAATCCCGAAGCTCAACTTCGGAACTGCATCCGATACTGCCAGACTAGAGTAATGGAGGGGCAGGTGGAATTCTCGGTGTAGCAGTGAAATGCGTTGATATCGAGAGGAAGACCAATGGCGAAGGCAGCCTGCTGGACATTTACTGACGCTGAGGTACGAAGGCTAGGGTAGCAAAAGGG	0.94086	0.06091	0.239	0.037*
ASV1741.Peredibacter	TACGGAGGGTGCAAGCGTTGTTCGGATTTACTGGGCGTAAAGCGCGCGCAGGCGGATTAATCAGTCAGATGTGAAATCCCAGGGCTCAACCCTGGAACTGCGTCTGAAACTATTAGTCTAGAGTCTCATAGGGGGTAGGGGAATTTCACGTGTAGGGGTAAAATCCGTAGAGATGTGAAGGAACACCGGTGGCGAAGGCGCCTACCTGGATGAGTACTGACGCTGAGGCGCGAAAGCGTGGGGAGCAAACAGGATT	0.95763	0.05076	0.22	0.036*
ASV605.NS9_marine_group	TACGGAGGGTCCAAGCGTTATCCGGATTCATTGGGTTTAAAGGGTCCGCAGGCGGGAAAATAAGTCAGTGGTGAAAGCCTGCAGCTTAACTGTAGAACTGCCATTGATACTGTTTTTCTTGAGTATAGATGAAGTGGGCGGAATGTGTCATGTAGCGGTGAAATGCATAGATATGACACAGAACACCGATTGCGAAGGCAGCTCACTAAACTATTACTGACGCTCATGGACGAAAGCGTGGGGAGCGAACAGG	0.86012	0.05584	0.219	0.032*
ASV300.Dokdonia	TACGGAGGGTGCAAGCGTTATCCGGAATCATTGGGTTTAAAGGGTCCGTAGGCGGGCTTGTAAGTCAGTGGTGAAAGTCTGTGGCTTAACCATAGAATTGCCATTGATACTGCAAGTCTTGAATTATTGTGAAGTGGTTAGAATATGTAGTGTAGCGGTGAAATGCTTAGAGATTACATAGAATACCGATTGCGAAGGCAGATCACTAACAATATATTGACGCTGATGGACGAAAGCGTAGGTAGCGAACAGG	0.91548	0.05076	0.216	0.04*
ASV387.Psychrobium	TACGGAGGGTCCGAGCGTTAATCGGAATTACTGGGCGTAAAGCGTACGCAGGCGGTTTGTTAAGCGAGATGTGAAAGCCCCGGGCTCAACCTGGGAACTGCATTTCGAACTGACAAACTAGAGTTTTGTAGAGGGTGGTAGAATTTCAGGTGTAGCGGTGAAATGCGTAGAGATCTGAAGGAATACCAGTGGCGAAGGCGGCCACCTGGACAAAAACTGACGCTCATGTACGAAAGCGTGGGGAGCAAACGGG	1	0.04061	0.202	0.045*
ASV453.Cocleimonas	TACAGAGGGTGCAAGCGTTAATCGGAATTACTGGGCGTAAAGCGCGCGTAGGCGGCTAAATAAGTCAGATGTGAAATCCCCGGGCTCAACCTGGGAACTGCATCTGATACTGTTTAGCTAGAGTTTAGGAGGGGGAAGTAGAATTTCAGGTGTAGCGGTGAAATGCATAGAGATCTGAAGGAATACCAGTGGCGAAGGCGACTTCCTGGCCTAGAACTGACGCTGAGGTGCGAAAGCGTGGGTAGCAAACGGGATT	1	0.04061	0.202	0.025*
ASV660.Granulosicoccus	TACGGAGGGTGCAAGCGTTAATCGGAATTACTGAGCGTAAAGCGCGCGTAGGCGGCTTGGTCAGTCAGATGTGAAATCCCCGAGCTCAACTTGGGAACTGCATTTGATACTGCCAGGCTAGAGTATGTTAGAGGAATGCGGAATTCCGGGTGTAGCGGTGAAATGCGTAGATATCCGGAGGAACATCAGTGGCGAAGGCGGCATTCTGGAACAATACTGACGCTGAGGTGCGAAAGCGTGGGGAGCAAACAGGATT	1	0.04061	0.202	0.036*
ASV846.Kangiellaceae	TACGGAGGGTGCAAGCGTTAATCGGAATTACTGGGCGTAAAGCGCTCGTAGGCGGCTTGTTAAGTCGGATGTGAAAGCCCCGGGCTCAACCTGGGAACTGCATTCGATACTGGCAGGCTAGAGTATAGAAGAGGCAAGTGGAATTCCAGGTGTAGCGGTGAAATGCGTAGATATCTGGAGGAACATCAGTGGCGAAGGCGACTTGCTGGTCTAATACTGACGCTGAGGAGCGAAAGCGTGGGGAGCAAACGGG	0.97226	0.04061	0.199	0.039*
ASV277.Thalassotalea	TACGGAGGGTGCGAGCGTTAATCGGAATTACTGGGCGTAAAGCGTGCGTAGGCGGATAGTTAAGCGAGATGTGAAATCCCGGGGCTCAACCTCGGAACTGCATTTCGAACTGGCTATCTAGAGTATTGTAGAGGGTGGTGGAATTTCCAGTGTAGCGGTGAAATGCGTAGAGATTGGAAGGAACATCAGTGGCGAAGGCGGCCACCTGGACACATACTGACGCTGAGGCACGAAAGCGTGGGGAGCGAACAGG	1	0.03553	0.189	0.04*
ASV791.Persicirhabdus	TACGAAGGTCCCAAGCGTTATTCGGAATCACTGGGCGTAAAGAGTACGTAGGCGGTTTGGTAAGTCAGGTGTGAAATCCCGGAGCTCAACTCCGGAACTGCATCCGATACTGCCAGACTAGAGAAATGGAGGGGCAGGTGGAATTCTCGGTGTAGCAGTGAAATGCGTTGATATCGAGAGGAAGACCAATGGCGAAGGCAGCCTGCTGGACATTTTCTGACGCTGAGGTACGAAGGCTAGGGTAGCGAAAGGG	1	0.03553	0.189	0.048*
ASV1517.Rhodobacteraceae	TACGGAGGGGGTTAGCGTTGTTCGGAATTACTGGGCGTAAAGCGCACGTAGGCGGATTATTAAGTGAGGGGTGAAATCCCGAGGCTCAACCTCGGAACGGCCCTTCATACTGGTAGTCTTGAGTTCGAGAGAGGTAAGTGGAATTCCGAGTGTAGAGGTGAAATTCGTAGATATTCGGAGGAACACCAGTGGCGAAGGCGGCTTACTGGCTCGATACTGACGCTGAGGTGCGAAAGTGTGGGGAGCAAACAGG	1	0.03553	0.189	0.042*
