# Supplementary material for: An experimental test of the influence of microbial manipulation on sugar kelp (Saccharina latissima) supports the core influences host function hypothesis
Source: Appl Environ Microbiol. 2025 May 29;91(6):e00301-25. doi: 10.1128/aem.00301-25 (PMC12175540; doi:10.1128/aem.00301-25)
Supplement: Table S4 — Co-culture trial data. [file aem.00301-25-s0005.csv]

Table S4: Co-culture Trial Data
Isolate Identifier	Genus	Co-culture Trial	Multiple_trials	Sample1 Gametophyte %	Sample2 Gametophyte %	Sample3 Gametophyte %	Sample4 Gametophyte %	Sample5 Gametophyte %	Sample6 Gametophyte %	Sample7 Gametophyte %	Sample8 Gametophyte %	Average of Gametophygte %	STD gametophytes	T.TEST P-value gametophytes	Log2 Fold Change gametophytes	Sample1 Sporophytes #	Sample2 Sporophytes #	Sample3 Sporophytes #	Sample4 Sporophytes #	Sample5 Sporophytes #	Sample6 Sporophytes #	Sample7 Sporophytes #	Sample8 Sporophytes #	Average of Sporophytes #	STD sporophytes	T.TEST P-value sporophytes	Log2 Fold Change sporophytes
H34	Arthrobacter	1	no	84	75	NA	NA	NA	NA	NA	NA	79.5	6.363961031	0.050427133	1.163135836	2	4	NA	NA	NA	NA	NA	NA	4	1.414213562	0.116116524	0.678071905
H11	Bacillus	4	no	3	12	23	65	25	15	20	18	22.625	18.46183322	0.193613128	0.771925433	0	0	1	0	2	0	0	0	1.375	0.744023809	0.405131505	0.459431619
H29	Bacillus	1	no	65	65	NA	NA	NA	NA	NA	NA	65	0	0.132598395	0.872620694	1	0	NA	NA	NA	NA	NA	NA	1.5	0.707106781	0.132418922	-0.736965594
H4	Bacillus	4	no	0	0	0	1	5	0	1	0	0.875	1.726888201	6.66E-05	-3.920565533	0	0	0	6	0	0	0	0	1.75	2.121320344	0.42485832	0.807354922
KM18	Bacillus	2	no	89	76	70	75	NA	NA	NA	NA	77.5	8.103497187	0.05448454	0.632268215	5	3	5	5	8	NA	NA	NA	6.2	1.788854382	0.000953124	-1.195550809
T11	Bacillus	3	no	4	2	90	64	NA	NA	NA	NA	40	44.0302926	0.344961528	1.04580369	0	0	0	0	NA	NA	NA	NA	1	0	0.505851829	0
H7B	Cellulophaga	1	no	35	45	NA	NA	NA	NA	NA	NA	40	7.071067812	0.791852258	0.172180975	0	0	NA	NA	NA	NA	NA	NA	1	0	0.025721421	-1.321928095
J13	Cellulophaga	1	no	48	75	NA	NA	NA	NA	NA	NA	61.5	19.09188309	0.215849991	0.792767386	2	3	NA	NA	NA	NA	NA	NA	3.5	0.707106781	0.132418922	0.485426827
M11	Cellulophaga	1	no	84	64	NA	NA	NA	NA	NA	NA	74	14.14213562	0.083823971	1.059706246	0	3	NA	NA	NA	NA	NA	NA	2.5	2.121320344	1	0
T15	Cellulophaga	3	no	78	81	67	70	NA	NA	NA	NA	74	6.582805886	0.004211808	1.93332896	0	0	0	0	NA	NA	NA	NA	1	0	0.505851829	0
T16	Cellulophaga	3	no	76	80	50	81	NA	NA	NA	NA	71.75	14.66003638	0.006914678	1.888782521	0	0	0	0	NA	NA	NA	NA	1	0	0.505851829	0
T4	Cellulophaga	3	no	17	10	84	64	NA	NA	NA	NA	43.75	35.98495056	0.228194445	1.175086707	0	0	0	0	NA	NA	NA	NA	1	0	0.505851829	0
T5	Cellulophaga	3	no	20	19	83	84	NA	NA	NA	NA	51.5	36.9549275	0.125177544	1.410376122	0	1	0	0	NA	NA	NA	NA	1.25	0.5	0.623573522	0.321928095
2Man4	Colwellia	1	no	25	57	NA	NA	NA	NA	NA	NA	41	22.627417	0.78067255	0.207804885	0	3	NA	NA	NA	NA	NA	NA	2.5	2.121320344	1	0
Control	Control	1	no	22	18	64	38	NA	NA	NA	NA	35.5	20.87262961	0.37946809	0	1	2	1	2	NA	NA	NA	NA	2.5	0.577350269	1	0
Control	Control	2	no	70	20	60	50	NA	NA	NA	NA	50	21.60246899	1	0	12	14	18	12	10	NA	NA	NA	14.2	3.033150178	1	0
Control	Control	3	no	12	24	87	5	1	3	3	20	19.375	28.61037524	1	0	0	0	0	0	0	0	1	0	1	0.353553391	1	0
Control	Control	4	no	11	15	13	2	15	13	24	13	13.25	6.017830649	1	0	0	0	0	0	0	0	0	1	1	0.353553391	1	0
H16	Dokdonia	3	no	90	86	90	90	NA	NA	NA	NA	89	2	0.000786324	2.199609026	0	0	0	0	NA	NA	NA	NA	1	0	0.505851829	0
H17	Erythrobacter	1	no	87	77	NA	NA	NA	NA	NA	NA	82	7.071067812	0.043453225	1.207804885	0	1	NA	NA	NA	NA	NA	NA	1.5	0.707106781	0.132418922	-0.736965594
M1	Erythrobacter	1	no	81	13	NA	NA	NA	NA	NA	NA	47	48.08326112	0.681686525	0.404841732	0	7	NA	NA	NA	NA	NA	NA	4.5	4.949747468	0.412119453	0.847996907
T2	Erythrobacter	3	no	85	76	45	52	NA	NA	NA	NA	64.5	19.05255888	0.018100898	1.73510285	0	0	0	0	NA	NA	NA	NA	1	0	0.505851829	0
T7	Erythrobacter	3	no	83	16	42	50	NA	NA	NA	NA	47.75	27.62094616	0.132814197	1.301304423	0	0	0	0	NA	NA	NA	NA	1	0	0.505851829	0
H32	Gillisia	1	no	75	84	NA	NA	NA	NA	NA	NA	79.5	6.363961031	0.050427133	1.163135836	0	1	NA	NA	NA	NA	NA	NA	1.5	0.707106781	0.132418922	-0.736965594
KM1	Hellea	2	no	50	40	60	84	NA	NA	NA	NA	58.5	18.85912688	0.574947134	0.22650853	19	19	20	15	10	NA	NA	NA	17.6	4.159326869	0.177958847	0.309684499
KM13	Janibacter	2	no	81	76	80	75	NA	NA	NA	NA	78	2.943920289	0.04241739	0.641546029	6	6	8	4	5	NA	NA	NA	6.8	1.483239697	0.00119261	-1.062284278
KM15	Lacinutrix	2	no	85	48	28	45	NA	NA	NA	NA	51.5	24.00694344	0.92901332	0.042644337	16	6	16	15	5	NA	NA	NA	12.6	5.594640292	0.589391954	-0.172467196
H37A	Litorimonas	4	yes	65	65	17	23	24	12	65	65	42	24.85960579	0.006691195	1.664396968	7	3	14	4	10	4	2	5	7.125	4.051013982	0.00093793	2.832890014
H37A	Litorimonas	3	yes	23	5	4	3	NA	NA	NA	NA	8.75	9.53502316	0.49501006	-1.146841388	0	2	1	2	NA	NA	NA	NA	2.25	0.957427108	0.012224865	1.169925001
H37A	Litorimonas	1	yes	70	58	NA	NA	NA	NA	NA	NA	64	8.485281374	0.151016076	0.85025288	3	5	NA	NA	NA	NA	NA	NA	5	1.414213562	0.029015364	1
H37A	Litorimonas	2	yes	89	85	80	70	NA	NA	NA	NA	81	8.205689083	0.03639027	0.695993813	0	11	11	13	9	NA	NA	NA	9.8	5.118593557	0.136803373	-0.535037275
M17	Loktanella	1	no	63	90	NA	NA	NA	NA	NA	NA	76.5	19.09188309	0.081497665	1.107640723	5	1	NA	NA	NA	NA	NA	NA	4	2.828427125	0.3125	0.678071905
H8	Maribacter	1	no	62	80	NA	NA	NA	NA	NA	NA	71	12.72792206	0.099195885	1	7	5	NA	NA	NA	NA	NA	NA	7	1.414213562	0.003882537	1.485426827
M16	Maribacter	1	yes	78	84	NA	NA	NA	NA	NA	NA	81	4.242640687	0.044710545	1.190102883	29	21	NA	NA	NA	NA	NA	NA	26	5.656854249	0.00070008	3.378511623
M16	Maribacter	4	yes	65	65	65	65	65	65	65	65	65	0	7.47E-13	2.294447358	4	2	16	1	0	2	11	8	6.5	5.656854249	0.017866151	2.700439718
M16	Maribacter	3	yes	81	86	87	88	NA	NA	NA	NA	85.5	3.109126351	0.001143678	2.14172811	0	3	1	1	NA	NA	NA	NA	2.25	1.258305739	0.034287706	1.169925001
M16	Maribacter	2	yes	87	90	70	80	NA	NA	NA	NA	81.75	8.883505314	0.034707859	0.709290636	31	22	22	24	12	NA	NA	NA	23.2	6.797058187	0.026915702	0.708233876
T14	Maribacter	3	no	3	4	85	80	NA	NA	NA	NA	43	45.65815006	0.291156907	1.150140349	0	0	0	0	NA	NA	NA	NA	1	0	0.505851829	0
H12	Nonlabens	4	yes	3	4	3	5	10	11	24	15	9.375	7.347254103	0.267803255	-0.499101764	2	0	0	18	14	7	0	0	6.125	7.199950397	0.069977238	2.614709844
H12	Nonlabens	1	yes	70	73	NA	NA	NA	NA	NA	NA	71.5	2.121320344	0.083331151	1.010124217	1	2	NA	NA	NA	NA	NA	NA	2.5	0.707106781	1	0
H12	Nonlabens	3	yes	40	83	78	81	NA	NA	NA	NA	70.5	20.43689474	0.010169679	1.863426947	0	0	0	0	NA	NA	NA	NA	1	0	0.505851829	0
H2	Octadecabacter	1	no	48	62	NA	NA	NA	NA	NA	NA	55	9.899494937	0.295857117	0.631612594	1	0	NA	NA	NA	NA	NA	NA	1.5	0.707106781	0.132418922	-0.736965594
KM12	Octadecabacter	2	no	10	10	52	55	NA	NA	NA	NA	31.75	25.14458192	0.313070334	-0.655171503	13	17	15	18	14	NA	NA	NA	16.4	2.073644135	0.217406253	0.207804885
KM3	Octadecabacter	4	yes	21	22	19	24	65	65	65	19	37.5	22.82855355	0.011520903	1.500898236	0	4	0	0	0	0	0	0	1.5	1.414213562	0.478846886	0.584962501
KM3	Octadecabacter	3	yes	80	70	85	80	NA	NA	NA	NA	78.75	6.291528696	0.002481126	2.023083613	0	0	0	0	NA	NA	NA	NA	1	0	0.505851829	0
KM3	Octadecabacter	2	yes	85	84	56	85	NA	NA	NA	NA	77.5	14.34108318	0.078159678	0.632268215	15	8	5	12	9	NA	NA	NA	10.8	3.834057903	0.158525614	-0.394859617
H26	Olleya	2	no	50	82	49	52	NA	NA	NA	NA	58.25	15.88238017	0.560903209	0.220329955	16	15	13	15	9	NA	NA	NA	14.6	2.792848009	0.833692525	0.040077439
M2	Olleya	1	no	19	22	NA	NA	NA	NA	NA	NA	20.5	2.121320344	0.392963824	-0.792195115	0	0	NA	NA	NA	NA	NA	NA	1	0	0.025721421	-1.321928095
MH1	Olleya	1	no	85	75	NA	NA	NA	NA	NA	NA	80	7.071067812	0.049323291	1.172180975	1	3	NA	NA	NA	NA	NA	NA	3	1.414213562	0.541469739	0.263034406
2Mal1	Pseudoalteromonas	1	no	10	15	NA	NA	NA	NA	NA	NA	12.5	3.535533906	0.217489504	-1.50589093	2	3	NA	NA	NA	NA	NA	NA	3.5	0.707106781	0.132418922	0.485426827
2Mal2	Pseudoalteromonas	1	no	20	22	NA	NA	NA	NA	NA	NA	21	1.414213562	0.407067197	-0.757429697	0	3	NA	NA	NA	NA	NA	NA	2.5	2.121320344	1	0
2Mal3	Pseudoalteromonas	1	no	82	79	NA	NA	NA	NA	NA	NA	80.5	2.121320344	0.045485013	1.181169759	1	0	NA	NA	NA	NA	NA	NA	1.5	0.707106781	0.132418922	-0.736965594
2Man1	Pseudoalteromonas	1	no	81	2	NA	NA	NA	NA	NA	NA	41.5	55.86143571	0.845212565	0.225292312	3	0	NA	NA	NA	NA	NA	NA	2.5	2.121320344	1	0
2Man2	Pseudoalteromonas	1	no	16	24	NA	NA	NA	NA	NA	NA	20	5.656854249	0.383349598	-0.827819025	6	2	NA	NA	NA	NA	NA	NA	5	2.828427125	0.126613874	1
2Man7	Pseudoalteromonas	1	no	42	22	NA	NA	NA	NA	NA	NA	32	14.14213562	0.845233759	-0.14974712	1	1	NA	NA	NA	NA	NA	NA	2	0	0.3125	-0.321928095
2MH3	Pseudoalteromonas	1	no	80	79	NA	NA	NA	NA	NA	NA	79.5	0.707106781	0.048309023	1.163135836	0	3	NA	NA	NA	NA	NA	NA	2.5	2.121320344	1	0
H28	Pseudoalteromonas	1	no	11	15	NA	NA	NA	NA	NA	NA	13	2.828427125	0.225166765	-1.449307401	2	1	NA	NA	NA	NA	NA	NA	2.5	0.707106781	1	0
H33	Pseudoalteromonas	1	no	60	90	NA	NA	NA	NA	NA	NA	75	21.21320344	0.0951416	1.079071571	3	0	NA	NA	NA	NA	NA	NA	2.5	2.121320344	1	0
J7	Pseudoalteromonas	1	no	62	55	NA	NA	NA	NA	NA	NA	58.5	4.949747468	0.219194151	0.7206176	3	1	NA	NA	NA	NA	NA	NA	3	1.414213562	0.541469739	0.263034406
KM7	Pseudoalteromonas	2	no	84	79	48	55	NA	NA	NA	NA	66.5	17.67295486	0.281795118	0.411426246	17	19	20	15	10	NA	NA	NA	17.2	3.962322551	0.215713522	0.276517635
M10	Pseudoalteromonas	1	no	3	4	NA	NA	NA	NA	NA	NA	3.5	0.707106781	0.11047136	-3.342392197	3	4	NA	NA	NA	NA	NA	NA	4.5	0.707106781	0.019583525	0.847996907
M3	Pseudoalteromonas	1	no	75	81	NA	NA	NA	NA	NA	NA	78	4.242640687	0.054297876	1.135655099	2	0	NA	NA	NA	NA	NA	NA	2	1.414213562	0.541469739	-0.321928095
M4	Pseudoalteromonas	1	no	84	80	NA	NA	NA	NA	NA	NA	82	2.828427125	0.041498872	1.207804885	0	1	NA	NA	NA	NA	NA	NA	1.5	0.707106781	0.132418922	-0.736965594
M6	Pseudoalteromonas	1	no	21	23	NA	NA	NA	NA	NA	NA	22	1.414213562	0.437439166	-0.690315501	0	0	NA	NA	NA	NA	NA	NA	1	0	0.025721421	-1.321928095
Man4	Pseudoalteromonas	4	yes	4	4	25	14	16	19	25	15	15.25	8.102027965	0.583994325	0.202816883	0	7	3	1	10	0	2	8	4.875	3.907410542	0.0171408	2.285402219
Man4	Pseudoalteromonas	1	yes	10	13	NA	NA	NA	NA	NA	NA	11.5	2.121320344	0.200645821	-1.626185163	7	2	NA	NA	NA	NA	NA	NA	5.5	3.535533906	0.132418922	1.137503524
Man4	Pseudoalteromonas	2	yes	82	84	72	56	NA	NA	NA	NA	73.5	12.79322737	0.110367838	0.555816155	16	16	15	17	15	NA	NA	NA	16.8	0.836660027	0.101829255	0.242570303
Man4	Pseudoalteromonas	3	yes	83	5	10	10	NA	NA	NA	NA	27	37.4076641	0.701007683	0.478763097	0	0	0	0	NA	NA	NA	NA	1	0	0.505851829	0
Man5	Pseudoalteromonas	1	no	79	84	NA	NA	NA	NA	NA	NA	81.5	3.535533906	0.04304925	1.198981035	0	0	NA	NA	NA	NA	NA	NA	1	0	0.025721421	-1.321928095
Man6	Pseudoalteromonas	1	no	83	20	NA	NA	NA	NA	NA	NA	51.5	44.54772721	0.554611989	0.536753408	0	0	NA	NA	NA	NA	NA	NA	1	0	0.025721421	-1.321928095
T10	Pseudoalteromonas	3	no	5	5	85	75	NA	NA	NA	NA	42.5	43.4932945	0.289622606	1.133266531	0	1	0	0	NA	NA	NA	NA	1.25	0.5	0.623573522	0.321928095
T12	Psychrobacillus	3	no	3	2	90	79	NA	NA	NA	NA	43.5	47.55698336	0.291491659	1.166819091	0	0	0	0	NA	NA	NA	NA	1	0	0.505851829	0
M12	Psychrobacter	1	no	83	84	NA	NA	NA	NA	NA	NA	83.5	0.707106781	0.037452186	1.233957173	4	6	NA	NA	NA	NA	NA	NA	6	1.414213562	0.009541994	1.263034406
M8.2	Psychrobacter	1	no	83	81	NA	NA	NA	NA	NA	NA	82	1.414213562	0.041220748	1.207804885	5	9	NA	NA	NA	NA	NA	NA	8	2.828427125	0.013328375	1.678071905
M9	Rheinheimera	1	no	90	83	NA	NA	NA	NA	NA	NA	86.5	4.949747468	0.032044073	1.284881108	0	1	NA	NA	NA	NA	NA	NA	1.5	0.707106781	0.132418922	-0.736965594
2Man5	Shewanella	1	no	50	20	NA	NA	NA	NA	NA	NA	35	21.21320344	0.979342579	-0.020464103	0	0	NA	NA	NA	NA	NA	NA	1	0	0.025721421	-1.321928095
H20	Shewanella	4	no	5	4	1	1	2	2	5	2	2.75	1.669045921	0.000307212	-2.268488836	3	16	14	4	8	2	12	0	8.375	6.022280062	0.00431988	3.06608919
H31	Shewanella	1	no	25	65	NA	NA	NA	NA	NA	NA	45	28.28427125	0.65762715	0.342105977	3	4	NA	NA	NA	NA	NA	NA	4.5	0.707106781	0.019583525	0.847996907
KM8	Shewanella	2	no	84	22	48	80	NA	NA	NA	NA	58.5	29.18332857	0.656162666	0.22650853	13	14	15	18	20	NA	NA	NA	17	2.915475947	0.175022751	0.259643817
M15	Shewanella	1	no	16	2	NA	NA	NA	NA	NA	NA	9	9.899494937	0.177868594	-1.979822118	1	0	NA	NA	NA	NA	NA	NA	1.5	0.707106781	0.132418922	-0.736965594
M7	Shewanella	1	no	21	5	NA	NA	NA	NA	NA	NA	13	11.3137085	0.242066999	-1.449307401	3	0	NA	NA	NA	NA	NA	NA	2.5	2.121320344	1	0
Man2	Shewanella	1	no	25	5	NA	NA	NA	NA	NA	NA	15	14.14213562	0.289629537	-1.242856524	2	1	NA	NA	NA	NA	NA	NA	2.5	0.707106781	1	0
H25	Shewnallea	1	no	40	83	NA	NA	NA	NA	NA	NA	61.5	30.40559159	0.27258723	0.792767386	1	2	NA	NA	NA	NA	NA	NA	2.5	0.707106781	1	0
KM17	Solibacillus	2	no	10	10	30	25	NA	NA	NA	NA	18.75	10.30776406	0.040057803	-1.415037499	9	9	12	14	13	NA	NA	NA	12.4	2.302172887	0.321383794	-0.195550809
H22	Sphingomonadaceae	1	no	80	70	NA	NA	NA	NA	NA	NA	75	7.071067812	0.068480888	1.079071571	3	0	NA	NA	NA	NA	NA	NA	2.5	2.121320344	1	0
T13	Sphingomonadaceae	3	no	4	1	50	50	NA	NA	NA	NA	26.25	27.45147233	0.699593241	0.438121112	0	0	0	0	NA	NA	NA	NA	1	0	0.505851829	0
KM14	Sphingorhabdus	2	no	87	81	70	94	NA	NA	NA	NA	83	10.16530045	0.03266184	0.731183242	14	15	18	10	14	NA	NA	NA	15.2	2.863564213	0.606498718	0.098180394
KM16	Sphingorhabdus	2	no	10	88	49	55	NA	NA	NA	NA	50.5	31.98437118	0.980169922	0.014355293	21	10	13	14	16	NA	NA	NA	15.8	4.086563348	0.501997644	0.154033629
T6	Sporosarcina	3	no	82	78	50	25	NA	NA	NA	NA	58.75	26.62548904	0.044711039	1.600392541	0	0	0	0	NA	NA	NA	NA	1	0	0.505851829	0
T3	Streptomyces	3	no	17	12	59	80	NA	NA	NA	NA	42	32.95451411	0.24599621	1.116193018	0	0	0	0	NA	NA	NA	NA	1	0	0.505851829	0
H1	Sulfitobacter	1	no	72	85	NA	NA	NA	NA	NA	NA	78.5	9.192388155	0.056266395	1.144873629	4	2	NA	NA	NA	NA	NA	NA	4	1.414213562	0.116116524	0.678071905
H27	Sulfitobacter	1	no	84	75	NA	NA	NA	NA	NA	NA	79.5	6.363961031	0.050427133	1.163135836	3	3	NA	NA	NA	NA	NA	NA	4	0	0.025721421	0.678071905
M13.2	Sulfitobacter	1	no	83	81	NA	NA	NA	NA	NA	NA	82	1.414213562	0.041220748	1.207804885	7	3	NA	NA	NA	NA	NA	NA	6	2.828427125	0.054414755	1.263034406
Mal1	Sulfitobacter	1	yes	50	50	NA	NA	NA	NA	NA	NA	50	0	0.406740472	0.49410907	11	3	NA	NA	NA	NA	NA	NA	8	5.656854249	0.091515685	1.678071905
Mal1	Sulfitobacter	4	yes	25	65	12	65	15	18	65	14	34.875	25.23850516	0.033488649	1.396200857	0	0	12	0	0	1	0	0	2.625	4.206712323	0.33195312	1.392317423
Mal1	Sulfitobacter	3	yes	50	50	50	50	NA	NA	NA	NA	50	0	0.063209895	1.367731785	0	1	2	2	NA	NA	NA	NA	2.25	0.957427108	0.012224865	1.169925001
Mal1	Sulfitobacter	2	yes	89	40	80	70	NA	NA	NA	NA	69.75	21.29749594	0.24063174	0.480265122	22	20	27	20	22	NA	NA	NA	23.2	2.863564213	0.001313795	0.708233876
Man1	Sulfitobacter	1	no	65	54	NA	NA	NA	NA	NA	NA	59.5	7.778174593	0.208292361	0.745070644	5	6	NA	NA	NA	NA	NA	NA	6.5	0.707106781	0.001655168	1.378511623
MH2	Sulfitobacter	1	yes	90	64	NA	NA	NA	NA	NA	NA	77	18.38477631	0.077408871	1.117039421	3	18	NA	NA	NA	NA	NA	NA	11.5	10.60660172	0.122824577	2.201633861
MH2	Sulfitobacter	4	yes	20	13	65	2	14	3	17	16	18.75	19.76830074	0.464026997	0.500898236	0	0	0	21	0	0	0	6	4.375	7.424621202	0.236545765	2.129283017
MH2	Sulfitobacter	3	yes	87	77	50	50	NA	NA	NA	NA	66	18.92088793	0.015328289	1.768269714	0	0	1	2	NA	NA	NA	NA	1.75	0.957427108	0.120905164	0.807354922
MH2	Sulfitobacter	2	yes	21	15	70	60	NA	NA	NA	NA	41.5	27.54995463	0.64448536	-0.268816758	5	2	6	10	3	NA	NA	NA	6.2	3.1144823	0.003368466	-1.195550809
MH3	Sulfitobacter	1	no	90	79	NA	NA	NA	NA	NA	NA	84.5	7.778174593	0.037655816	1.251132317	9	13	NA	NA	NA	NA	NA	NA	12	2.828427125	0.001859765	2.263034406
2MH1	Unidentified	1	no	5	3	NA	NA	NA	NA	NA	NA	4	1.414213562	0.114711686	-3.14974712	0	1	NA	NA	NA	NA	NA	NA	1.5	0.707106781	0.132418922	-0.736965594
H23	Unidentified	1	no	90	86	NA	NA	NA	NA	NA	NA	88	2.828427125	0.028743154	1.309684499	0	0	NA	NA	NA	NA	NA	NA	1	0	0.025721421	-1.321928095
KM11	Unidentified	2	no	10	77	42	44	NA	NA	NA	NA	43.25	27.36634186	0.711966005	-0.209227962	7	8	10	11	5	NA	NA	NA	9.2	2.387467277	0.020001142	-0.626185163
KM2	Unidentified	2	no	90	83	70	80	NA	NA	NA	NA	80.75	8.30160627	0.037653098	0.691534165	15	9	8	12	11	NA	NA	NA	12	2.738612788	0.263079633	-0.242856524
KM4	Unidentified	2	no	86	75	72	85	NA	NA	NA	NA	79.5	7.047458171	0.040854217	0.669026766	0	18	10	4	15	NA	NA	NA	10.4	7.469939759	0.322702634	-0.449307401
KM5	Unidentified	2	no	80	90	88	50	NA	NA	NA	NA	77	18.51125784	0.106442817	0.622930351	9	14	4	8	13	NA	NA	NA	10.6	4.037325848	0.149578054	-0.421826665
KM6	Unidentified	2	no	82	78	40	39	NA	NA	NA	NA	59.75	23.44319375	0.563184527	0.257010618	13	14	13	14	8	NA	NA	NA	13.4	2.50998008	0.661637524	-0.083657929
KM9	Unidentified	2	no	25	10	40	45	NA	NA	NA	NA	30	15.8113883	0.185748959	-0.736965594	1	20	3	18	6	NA	NA	NA	10.6	8.792041856	0.41195324	-0.421826665
M14	Unidentified	1	no	11	25	NA	NA	NA	NA	NA	NA	18	9.899494937	0.341625781	-0.979822118	6	3	NA	NA	NA	NA	NA	NA	5.5	2.121320344	0.04179468	1.137503524
M5	Unidentified	1	no	22	10	NA	NA	NA	NA	NA	NA	16	8.485281374	0.291967813	-1.14974712	1	1	NA	NA	NA	NA	NA	NA	2	0	0.3125	-0.321928095
M8.1	Unidentified	1	no	78	77	NA	NA	NA	NA	NA	NA	77.5	0.707106781	0.055089527	1.126377286	3	4	NA	NA	NA	NA	NA	NA	4.5	0.707106781	0.019583525	0.847996907
Mal2	Unidentified	1	no	3	3	NA	NA	NA	NA	NA	NA	3	0	0.106493887	-3.564784619	2	0	NA	NA	NA	NA	NA	NA	2	1.414213562	0.541469739	-0.321928095
T17	Unidentified	3	no	84	75	92	50	NA	NA	NA	NA	75.25	18.20942979	0.00555154	1.957495271	0	0	0	0	NA	NA	NA	NA	1	0	0.505851829	0
T8	Unidentified	3	no	22	14	78	84	NA	NA	NA	NA	49.5	36.60145717	0.146205644	1.353232215	3	3	1	2	NA	NA	NA	NA	3.25	0.957427108	0.000181773	1.700439718
T9	Unidentified	3	no	85	2	63	90	NA	NA	NA	NA	60	40.40627014	0.069229052	1.63076619	1	0	0	0	NA	NA	NA	NA	1.25	0.5	0.623573522	0.321928095
2Man3	Vibrio	4	yes	2	2	3	1	5	1	5	3	2.75	1.58113883	0.000297241	-2.268488836	0	0	1	1	0	0	0	2	1.5	0.755928946	0.224449475	0.584962501
2Man3	Vibrio	3	yes	30	30	50	50	NA	NA	NA	NA	40	11.54700538	0.203590831	1.04580369	0	0	0	0	NA	NA	NA	NA	1	0	0.505851829	0
2Man3	Vibrio	2	yes	5	5	10	5	NA	NA	NA	NA	6.25	2.5	0.006930376	-3	13	5	10	9	2	NA	NA	NA	8.8	4.324349662	0.051585752	-0.690315501
2Man3	Vibrio	1	yes	0	2	NA	NA	NA	NA	NA	NA	1	1.414213562	0.092429974	-5.14974712	1	0	NA	NA	NA	NA	NA	NA	1.5	0.707106781	0.132418922	-0.736965594
H19	Vibrio	1	no	50	50	NA	NA	NA	NA	NA	NA	50	0	0.406740472	0.49410907	1	0	NA	NA	NA	NA	NA	NA	1.5	0.707106781	0.132418922	-0.736965594
H30	Vibrio	1	no	65	65	NA	NA	NA	NA	NA	NA	65	0	0.132598395	0.872620694	0	0	NA	NA	NA	NA	NA	NA	1	0	0.025721421	-1.321928095
H35	Vibrio	1	no	20	13	NA	NA	NA	NA	NA	NA	16.5	4.949747468	0.29548592	-1.105353	4	2	NA	NA	NA	NA	NA	NA	4	1.414213562	0.116116524	0.678071905
H36	Vibrio	1	no	21	22	NA	NA	NA	NA	NA	NA	21.5	0.707106781	0.421783814	-0.723482365	0	0	NA	NA	NA	NA	NA	NA	1	0	0.025721421	-1.321928095
KM10	Vibrio	2	no	76	76	30	44	NA	NA	NA	NA	56.5	23.23072678	0.696181799	0.176322773	10	19	15	15	14	NA	NA	NA	15.6	3.209361307	0.498510543	0.135655099
Man3	Vibrio	1	no	22	2	NA	NA	NA	NA	NA	NA	12	14.14213562	0.234651726	-1.564784619	8	5	NA	NA	NA	NA	NA	NA	7.5	2.121320344	0.007908643	1.584962501
